# Supplementary material for: N-(4-Bromo-2-methyl­phen­yl)pivalamide
Source: Acta Crystallogr Sect E Struct Rep Online. 2009 Sep 5;65(Pt 10):o2313. doi: 10.1107/S1600536809034345 (PMC2970459; doi:10.1107/S1600536809034345)
Supplement: Supplementary file 1 [file e-65-o2313-sup1.cif]

##############################################################################
###                                                                        ###
###        Electronic paper (Acta Crystallographica Section E)             ###
###                                                                        ###
##############################################################################
#                                                                            #
# This CIF contains the data in a paper accepted for publication in Acta     #
# Crystallographica Section E. It conforms to the requirements of Notes      #
# for Authors for Section E, and has been peer reviewed under the auspices   #
# of the IUCr Commission on Journals.                                        #
#                                                                            #
# Full details of the Crystallographic Information File format               #
# are given in the paper "The Crystallographic Information File (CIF):       #
# a New Standard Archive File for Crystallography" by S. R. Hall, F. H.      #
# Allen and I. D. Brown [Acta Cryst. (1991), A47, 655-685].                  #
#                                                                            #
# The current version of the core CIF dictionary is obtainable from          #
# ftp://ftp.iucr.org/pub/cif_core.dic. The current version number is 2.4.    #
#                                                                            #
# Software is freely available for graphical display of the structure(s) in  #
# this CIF.  For information consult the CIF home page http://www.iucr.org/  #
# cif/home.html                                                              #
#                                                                            #
# This file may be used for bona fide research purposes within the           #
# scientific community so long as proper attribution is given to the journal # 
# article from which it was obtained.                                        #
#                                                                            #
##############################################################################
                                             
data_global
_audit_creation_method     'form.cif (version 2.0)'
_journal_data_validation_number     ?
_journal_date_recd_electronic     2009-08-13
_journal_date_accepted     2009-08-27
_journal_name_full     'Acta Crystallographica, Section E'
_journal_year     2009
_journal_volume     65
_journal_issue     10
_journal_page_first     o2313
_journal_page_last     o2313
_journal_paper_category     QO
_journal_coeditor_code     AT2861
_publ_contact_author_name     'Qing, Wei-Xia'
_publ_contact_author_address
;
      Medical College of Henan University,
      Henan University, Kaifeng 475004,
      People's Republic of China
;
_publ_contact_author_email     'qingweixia2005@163.com'
_publ_contact_author_fax     ?
_publ_contact_author_phone     ?
_publ_section_title
;
<i>N</i>-(4-Bromo-2-methylphenyl)pivalamide
;
loop_
    _publ_author_name
    _publ_author_address
    'Qing, Wei-Xia'
;     Medical College of Henan University,
      Henan University, Kaifeng 475004,
      People's Republic of China
;
    'Zhang, Wei'
;     Department of Pharmacy,
      Zhengzhou Railway Vocational and Technological College,
      Zhengzhou 450052,
      People's Republic of China
;
data_I
_audit_creation_method     SHELXL-97
_chemical_name_systematic
;
<i>N</i>-(4-Bromo-2-methylphenyl)pivalamide
;
_chemical_name_common     ?
_chemical_formula_moiety     'C12 H16 Br N O'
_chemical_formula_sum     'C12 H16 Br N O'
_chemical_formula_iupac     'C12 H16 Br N O'
_chemical_formula_weight     270.17
_chemical_melting_point     ?
_symmetry_cell_setting     monoclinic
_symmetry_space_group_name_H-M     'P 21/c'
_symmetry_space_group_name_Hall     '-P 2ybc'
loop_
    _symmetry_equiv_pos_as_xyz
    'x, y, z'
    '-x, y+1/2, -z+1/2'
    '-x, -y, -z'
    'x, -y-1/2, z-1/2'
_cell_length_a     11.764(3)
_cell_length_b     19.584(5)
_cell_length_c     12.956(3)
_cell_angle_alpha     90.00
_cell_angle_beta     117.877(19)
_cell_angle_gamma     90.00
_cell_volume     2638.5(11)
_cell_formula_units_Z     8
_cell_measurement_reflns_used     3412
_cell_measurement_theta_min     2.20
_cell_measurement_theta_max     19.40
_cell_measurement_temperature     293(2)
_exptl_crystal_description     block
_exptl_crystal_colour     colourless
_exptl_crystal_size_max     0.42
_exptl_crystal_size_mid     0.37
_exptl_crystal_size_min     0.32
_exptl_crystal_density_diffrn     1.360
_exptl_crystal_density_meas     ?
_exptl_crystal_density_method     'not measured'
_exptl_crystal_F_000     1104
_exptl_absorpt_coefficient_mu     3.093
_exptl_absorpt_correction_type     multi-scan
_exptl_absorpt_process_details     '(SADABS; Sheldrick, 2001)'
_exptl_absorpt_correction_T_min     0.3566
_exptl_absorpt_correction_T_max     0.4377
_exptl_special_details
;
;
_diffrn_ambient_temperature     293(2)
_diffrn_radiation_type     MoK\a
_diffrn_radiation_wavelength     0.71073
_diffrn_radiation_source     'fine-focus sealed tube'
_diffrn_radiation_monochromator     graphite
_diffrn_measurement_device_type     'Bruker SMART CCD area-detector'
_diffrn_measurement_method     '\f and \w'
_diffrn_detector_area_resol_mean     ?
_diffrn_reflns_number     24481
_diffrn_reflns_av_R_equivalents     0.1130
_diffrn_reflns_av_sigmaI/netI     0.1024
_diffrn_reflns_theta_min     1.96
_diffrn_reflns_theta_max     25.00
_diffrn_reflns_theta_full     25.00
_diffrn_measured_fraction_theta_max     0.999
_diffrn_measured_fraction_theta_full     0.999
_diffrn_reflns_limit_h_min     -13
_diffrn_reflns_limit_h_max     13
_diffrn_reflns_limit_k_min     -23
_diffrn_reflns_limit_k_max     23
_diffrn_reflns_limit_l_min     -15
_diffrn_reflns_limit_l_max     15
_diffrn_standards_number     ?
_diffrn_standards_interval_count     ?
_diffrn_standards_interval_time     ?
_diffrn_standards_decay_%     ?
_refine_special_details
;
Refinement of <i>F</i>^2^ against ALL reflections. The weighted <i>R</i>-factor
<i>wR</i> and goodness of fit <i>S</i> are based on <i>F</i>^2^, conventional
<i>R</i>-factors <i>R</i> are based on <i>F</i>, with <i>F</i> set to zero for
negative <i>F</i>^2^. The threshold expression of <i>F</i>^2^ >
\s(<i>F</i>^2^) is used only for calculating <i>R</i>-factors(gt) <i>etc</i>.
and is not relevant to the choice of reflections for refinement.
<i>R</i>-factors based on <i>F</i>^2^ are statistically about twice as large
as those based on <i>F</i>, and <i>R</i>- factors based on ALL data will be
even larger.
;
_reflns_number_total     4634
_reflns_number_gt     1875
_reflns_threshold_expression     I>2\s(I)
_refine_ls_structure_factor_coef     Fsqd
_refine_ls_matrix_type     full
_refine_ls_R_factor_all     0.1831
_refine_ls_R_factor_gt     0.0640
_refine_ls_wR_factor_gt     0.1517
_refine_ls_wR_factor_ref     0.2114
_refine_ls_goodness_of_fit_ref     1.005
_refine_ls_restrained_S_all     1.017
_refine_ls_number_reflns     4634
_refine_ls_number_parameters     271
_refine_ls_number_restraints     65
_refine_ls_hydrogen_treatment     constr
_refine_ls_weighting_scheme     calc
_refine_ls_weighting_details
         'calc w=1/[\s^2^(Fo^2^)+(0.0858P)^2^+4.1364P] where P=(Fo^2^+2Fc^2^)/3'
_atom_sites_solution_hydrogens     geom
_atom_sites_solution_primary     direct
_atom_sites_solution_secondary     difmap
_refine_ls_shift/su_max     0.001
_refine_ls_shift/su_mean     0.000
_refine_diff_density_max     0.897
_refine_diff_density_min     -0.701
_refine_ls_extinction_method     none
_refine_ls_extinction_coef     ?
loop_
    _atom_type_symbol
    _atom_type_description
    _atom_type_scat_dispersion_real
    _atom_type_scat_dispersion_imag
    _atom_type_scat_source
    'C' 'C' 0.0033 0.0016
                         'International Tables Vol C Tables 4.2.6.8 and 6.1.1.4'
    'Br' 'Br' -0.2901 2.4595
                         'International Tables Vol C Tables 4.2.6.8 and 6.1.1.4'
    'H' 'H' 0.0000 0.0000
                         'International Tables Vol C Tables 4.2.6.8 and 6.1.1.4'
    'N' 'N' 0.0061 0.0033
                         'International Tables Vol C Tables 4.2.6.8 and 6.1.1.4'
    'O' 'O' 0.0106 0.0060
                         'International Tables Vol C Tables 4.2.6.8 and 6.1.1.4'
_computing_data_collection     'SMART (Bruker, 2001)'
_computing_cell_refinement     'SAINT-Plus (Bruker, 2001)'
_computing_data_reduction     'SAINT-Plus (Bruker, 2001)'
_computing_structure_solution     'SHELXS97 (Sheldrick, 2008)'
_computing_structure_refinement     'SHELXL97 (Sheldrick, 2008)'
_computing_molecular_graphics     'PLATON (Spek, 2009)'
_computing_publication_material     'PLATON (Spek, 2009)'
loop_
    _atom_site_type_symbol
    _atom_site_label
    _atom_site_fract_x
    _atom_site_fract_y
    _atom_site_fract_z
    _atom_site_U_iso_or_equiv
    _atom_site_adp_type
    _atom_site_calc_flag
    _atom_site_refinement_flags
    _atom_site_occupancy
    _atom_site_disorder_assembly
    _atom_site_disorder_group
    Br Br1 0.96107(9) 0.07766(6) 1.22541(8) 0.0941(5) Uani d . 1 . .
    Br Br2 0.00476(11) 0.12629(7) -0.17802(9) 0.1081(5) Uani d . 1 . .
    N N1 0.4710(6) 0.0356(3) 0.7724(5) 0.0521(16) Uani d . 1 . .
    H H1A 0.4492 -0.0041 0.7412 0.063 Uiso calc R 1 . .
    N N2 0.4775(6) 0.2083(3) 0.2649(5) 0.0665(19) Uani d . 1 . .
    H H2B 0.4777 0.2497 0.2871 0.080 Uiso calc R 1 . .
    O O1 0.4160(5) 0.1460(3) 0.7638(5) 0.0731(17) Uani d . 1 . .
    O O2 0.5853(6) 0.1099(3) 0.3045(5) 0.089(2) Uani d . 1 . .
    C C1 0.8081(8) 0.0605(4) 1.0861(7) 0.058(2) Uani d . 1 . .
    C C2 0.6924(8) 0.0724(4) 1.0821(6) 0.054(2) Uani d . 1 . .
    H H2A 0.6884 0.0871 1.1486 0.065 Uiso calc R 1 . .
    C C3 0.5816(8) 0.0626(4) 0.9801(6) 0.053(2) Uani d . 1 . .
    H H3A 0.5024 0.0697 0.9780 0.064 Uiso calc R 1 . .
    C C4 0.5866(7) 0.0423(3) 0.8792(6) 0.0465(19) Uani d . 1 . .
    C C5 0.7052(8) 0.0280(4) 0.8833(6) 0.052(2) Uani d . 1 . .
    C C6 0.8141(8) 0.0384(4) 0.9878(7) 0.060(2) Uani d . 1 . .
    H H6A 0.8942 0.0303 0.9922 0.073 Uiso calc R 1 . .
    C C7 0.7118(8) 0.0065(5) 0.7749(7) 0.081(3) Uani d . 1 . .
    H H7A 0.7998 -0.0013 0.7934 0.121 Uiso calc R 1 . .
    H H7B 0.6764 0.0419 0.7171 0.121 Uiso calc R 1 . .
    H H7C 0.6634 -0.0348 0.7450 0.121 Uiso calc R 1 . .
    C C8 0.3938(7) 0.0895(4) 0.7178(6) 0.0503(18) Uani d U 1 . .
    C C9 0.2783(8) 0.0769(4) 0.5992(6) 0.0594(19) Uani d U 1 . .
    C C10 0.1890(9) 0.0268(5) 0.6154(8) 0.094(3) Uani d U 1 . .
    H H10A 0.1604 0.0462 0.6674 0.142 Uiso calc R 1 . .
    H H10B 0.2341 -0.0150 0.6478 0.142 Uiso calc R 1 . .
    H H10C 0.1159 0.0178 0.5412 0.142 Uiso calc R 1 . .
    C C11 0.2083(9) 0.1434(4) 0.5504(8) 0.098(3) Uani d U 1 . .
    H H11A 0.1838 0.1633 0.6048 0.147 Uiso calc R 1 . .
    H H11B 0.1328 0.1349 0.4777 0.147 Uiso calc R 1 . .
    H H11C 0.2638 0.1743 0.5376 0.147 Uiso calc R 1 . .
    C C12 0.3226(10) 0.0449(5) 0.5156(7) 0.100(3) Uani d U 1 . .
    H H12A 0.3794 0.0759 0.5047 0.150 Uiso calc R 1 . .
    H H12B 0.2491 0.0360 0.4416 0.150 Uiso calc R 1 . .
    H H12C 0.3670 0.0029 0.5481 0.150 Uiso calc R 1 . .
    C C13 0.1525(9) 0.1490(4) -0.0371(7) 0.062(2) Uani d . 1 . .
    C C14 0.2695(10) 0.1463(4) -0.0340(7) 0.070(2) Uani d . 1 . .
    H H14A 0.2766 0.1318 -0.0991 0.084 Uiso calc R 1 . .
    C C15 0.3774(8) 0.1652(4) 0.0661(7) 0.067(2) Uani d . 1 . .
    H H15A 0.4576 0.1640 0.0684 0.080 Uiso calc R 1 . .
    C C16 0.3671(8) 0.1861(4) 0.1639(7) 0.053(2) Uani d . 1 . .
    C C17 0.2495(10) 0.1873(4) 0.1621(7) 0.064(2) Uani d . 1 . .
    C C18 0.1419(9) 0.1689(4) 0.0592(8) 0.068(2) Uani d . 1 . .
    H H18A 0.0612 0.1701 0.0558 0.081 Uiso calc R 1 . .
    C C19 0.2349(10) 0.2096(5) 0.2664(7) 0.093(3) Uani d . 1 . .
    H H19A 0.1461 0.2068 0.2483 0.139 Uiso calc R 1 . .
    H H19B 0.2643 0.2558 0.2860 0.139 Uiso calc R 1 . .
    H H19C 0.2851 0.1803 0.3314 0.139 Uiso calc R 1 . .
    C C20 0.5824(9) 0.1700(5) 0.3295(8) 0.074(2) Uani d U 1 . .
    C C21 0.6956(13) 0.2023(7) 0.4300(12) 0.149(3) Uani d U 1 . .
    C C22 0.8063(12) 0.1606(6) 0.4813(11) 0.152(3) Uani d U 1 . .
    H H22A 0.7860 0.1187 0.5075 0.228 Uiso calc R 1 . .
    H H22B 0.8731 0.1840 0.5466 0.228 Uiso calc R 1 . .
    H H22C 0.8350 0.1507 0.4247 0.228 Uiso calc R 1 . .
    C C23 0.7298(12) 0.2717(6) 0.3915(11) 0.152(3) Uani d U 1 . .
    H H23A 0.8004 0.2926 0.4573 0.228 Uiso calc R 1 . .
    H H23B 0.6565 0.3015 0.3628 0.228 Uiso calc R 1 . .
    H H23C 0.7534 0.2637 0.3310 0.228 Uiso calc R 1 . .
    C C24 0.6485(12) 0.2294(6) 0.5109(11) 0.154(3) Uani d U 1 . .
    H H24A 0.6243 0.1921 0.5445 0.230 Uiso calc R 1 . .
    H H24B 0.5752 0.2583 0.4683 0.230 Uiso calc R 1 . .
    H H24C 0.7155 0.2553 0.5719 0.230 Uiso calc R 1 . .
loop_
    _atom_site_aniso_label
    _atom_site_aniso_U_11
    _atom_site_aniso_U_22
    _atom_site_aniso_U_33
    _atom_site_aniso_U_12
    _atom_site_aniso_U_13
    _atom_site_aniso_U_23
    Br1 0.0669(7) 0.1288(10) 0.0607(6) -0.0185(6) 0.0082(5) -0.0030(6)
    Br2 0.0852(8) 0.1378(11) 0.0688(7) -0.0078(7) 0.0089(6) -0.0144(7)
    N1 0.059(4) 0.042(4) 0.045(4) 0.005(3) 0.016(3) -0.001(3)
    N2 0.073(5) 0.048(4) 0.059(4) 0.004(4) 0.014(4) -0.010(4)
    O1 0.082(4) 0.042(3) 0.064(3) 0.003(3) 0.008(3) -0.005(3)
    O2 0.096(5) 0.045(4) 0.084(4) 0.010(3) 0.006(4) -0.018(3)
    C1 0.062(6) 0.056(5) 0.053(5) 0.006(4) 0.024(4) 0.005(4)
    C2 0.063(6) 0.059(5) 0.037(4) 0.003(4) 0.021(4) 0.000(4)
    C3 0.055(5) 0.055(5) 0.048(5) 0.001(4) 0.024(4) -0.001(4)
    C4 0.053(5) 0.037(4) 0.043(5) 0.003(4) 0.017(4) 0.001(4)
    C5 0.056(6) 0.053(5) 0.049(5) 0.000(4) 0.026(4) -0.004(4)
    C6 0.047(5) 0.068(6) 0.066(6) 0.002(4) 0.026(5) 0.008(5)
    C7 0.078(7) 0.100(7) 0.083(6) -0.002(5) 0.052(6) -0.023(6)
    C8 0.059(4) 0.047(5) 0.044(4) 0.000(4) 0.023(3) -0.003(4)
    C9 0.069(5) 0.049(4) 0.044(4) 0.001(3) 0.013(3) -0.002(3)
    C10 0.078(6) 0.100(7) 0.081(6) -0.023(5) 0.016(5) -0.001(5)
    C11 0.093(7) 0.069(5) 0.072(6) 0.015(5) -0.010(5) 0.001(4)
    C12 0.120(8) 0.120(7) 0.050(5) 0.026(6) 0.031(5) -0.012(5)
    C13 0.072(7) 0.060(6) 0.050(5) -0.003(5) 0.026(5) 0.000(4)
    C14 0.089(7) 0.071(6) 0.048(5) 0.011(5) 0.031(5) -0.004(4)
    C15 0.066(6) 0.070(6) 0.063(6) 0.007(5) 0.029(5) -0.011(5)
    C16 0.057(6) 0.038(5) 0.057(5) 0.006(4) 0.020(5) 0.001(4)
    C17 0.095(7) 0.049(5) 0.048(5) -0.012(5) 0.033(5) -0.003(4)
    C18 0.074(6) 0.069(6) 0.074(6) -0.010(5) 0.045(6) -0.002(5)
    C19 0.118(8) 0.112(8) 0.069(6) -0.025(7) 0.061(6) -0.019(6)
    C20 0.087(6) 0.054(5) 0.072(5) 0.005(5) 0.029(5) -0.004(4)
    C21 0.125(5) 0.105(5) 0.136(5) -0.001(4) -0.006(4) -0.032(4)
    C22 0.126(6) 0.106(5) 0.138(6) 0.000(4) -0.010(4) -0.032(4)
    C23 0.126(6) 0.108(5) 0.140(6) -0.004(4) -0.007(4) -0.029(4)
    C24 0.129(6) 0.112(5) 0.137(6) -0.002(4) -0.006(4) -0.032(4)
_geom_special_details
;
All e.s.d.'s (except the e.s.d. in the dihedral angle between two l.s. planes)
are estimated using the full covariance matrix. The cell e.s.d.'s are taken
into account individually in the estimation of e.s.d.'s in distances, angles
and torsion angles; correlations between e.s.d.'s in cell parameters are only
used when they are defined by crystal symmetry. An approximate (isotropic)
treatment of cell e.s.d.'s is used for estimating e.s.d.'s involving l.s.
planes.
;
loop_
    _geom_bond_atom_site_label_1
    _geom_bond_atom_site_label_2
    _geom_bond_site_symmetry_2
    _geom_bond_distance
    _geom_bond_publ_flag
    Br1 C1 . 1.889(8) ?
    Br2 C13 . 1.894(8) ?
    N1 C8 . 1.355(9) ?
    N1 C4 . 1.422(9) ?
    N1 H1A . 0.8600 ?
    N2 C20 . 1.349(10) ?
    N2 C16 . 1.413(9) ?
    N2 H2B . 0.8600 ?
    O1 C8 . 1.225(8) ?
    O2 C20 . 1.226(9) ?
    C1 C2 . 1.358(10) ?
    C1 C6 . 1.377(11) ?
    C2 C3 . 1.368(10) ?
    C2 H2A . 0.9300 ?
    C3 C4 . 1.393(10) ?
    C3 H3A . 0.9300 ?
    C4 C5 . 1.399(10) ?
    C5 C6 . 1.377(10) ?
    C5 C7 . 1.503(10) ?
    C6 H6A . 0.9300 ?
    C7 H7A . 0.9600 ?
    C7 H7B . 0.9600 ?
    C7 H7C . 0.9600 ?
    C8 C9 . 1.521(10) ?
    C9 C11 . 1.513(10) ?
    C9 C10 . 1.522(11) ?
    C9 C12 . 1.539(11) ?
    C10 H10A . 0.9600 ?
    C10 H10B . 0.9600 ?
    C10 H10C . 0.9600 ?
    C11 H11A . 0.9600 ?
    C11 H11B . 0.9600 ?
    C11 H11C . 0.9600 ?
    C12 H12A . 0.9600 ?
    C12 H12B . 0.9600 ?
    C12 H12C . 0.9600 ?
    C13 C14 . 1.359(11) ?
    C13 C18 . 1.368(11) ?
    C14 C15 . 1.375(11) ?
    C14 H14A . 0.9300 ?
    C15 C16 . 1.389(11) ?
    C15 H15A . 0.9300 ?
    C16 C17 . 1.374(11) ?
    C17 C18 . 1.390(11) ?
    C17 C19 . 1.503(11) ?
    C18 H18A . 0.9300 ?
    C19 H19A . 0.9600 ?
    C19 H19B . 0.9600 ?
    C19 H19C . 0.9600 ?
    C20 C21 . 1.499(14) ?
    C21 C22 . 1.412(15) ?
    C21 C24 . 1.494(18) ?
    C21 C23 . 1.564(17) ?
    C22 H22A . 0.9600 ?
    C22 H22B . 0.9600 ?
    C22 H22C . 0.9600 ?
    C23 H23A . 0.9600 ?
    C23 H23B . 0.9600 ?
    C23 H23C . 0.9600 ?
    C24 H24A . 0.9600 ?
    C24 H24B . 0.9600 ?
    C24 H24C . 0.9600 ?
loop_
    _geom_angle_atom_site_label_1
    _geom_angle_atom_site_label_2
    _geom_angle_atom_site_label_3
    _geom_angle_site_symmetry_1
    _geom_angle_site_symmetry_3
    _geom_angle
    _geom_angle_publ_flag
    C8 N1 C4 . . 122.7(6) ?
    C8 N1 H1A . . 118.7 ?
    C4 N1 H1A . . 118.7 ?
    C20 N2 C16 . . 125.6(7) ?
    C20 N2 H2B . . 117.2 ?
    C16 N2 H2B . . 117.2 ?
    C2 C1 C6 . . 120.1(8) ?
    C2 C1 Br1 . . 119.7(6) ?
    C6 C1 Br1 . . 120.1(7) ?
    C1 C2 C3 . . 119.9(7) ?
    C1 C2 H2A . . 120.1 ?
    C3 C2 H2A . . 120.1 ?
    C2 C3 C4 . . 120.5(8) ?
    C2 C3 H3A . . 119.7 ?
    C4 C3 H3A . . 119.7 ?
    C3 C4 C5 . . 120.0(7) ?
    C3 C4 N1 . . 119.9(7) ?
    C5 C4 N1 . . 120.1(7) ?
    C6 C5 C4 . . 117.5(7) ?
    C6 C5 C7 . . 122.0(8) ?
    C4 C5 C7 . . 120.5(7) ?
    C5 C6 C1 . . 121.9(8) ?
    C5 C6 H6A . . 119.0 ?
    C1 C6 H6A . . 119.0 ?
    C5 C7 H7A . . 109.5 ?
    C5 C7 H7B . . 109.5 ?
    H7A C7 H7B . . 109.5 ?
    C5 C7 H7C . . 109.5 ?
    H7A C7 H7C . . 109.5 ?
    H7B C7 H7C . . 109.5 ?
    O1 C8 N1 . . 120.7(7) ?
    O1 C8 C9 . . 121.6(7) ?
    N1 C8 C9 . . 117.7(7) ?
    C11 C9 C8 . . 109.7(6) ?
    C11 C9 C10 . . 109.6(8) ?
    C8 C9 C10 . . 108.3(6) ?
    C11 C9 C12 . . 110.7(7) ?
    C8 C9 C12 . . 109.9(7) ?
    C10 C9 C12 . . 108.5(7) ?
    C9 C10 H10A . . 109.5 ?
    C9 C10 H10B . . 109.5 ?
    H10A C10 H10B . . 109.5 ?
    C9 C10 H10C . . 109.5 ?
    H10A C10 H10C . . 109.5 ?
    H10B C10 H10C . . 109.5 ?
    C9 C11 H11A . . 109.5 ?
    C9 C11 H11B . . 109.5 ?
    H11A C11 H11B . . 109.5 ?
    C9 C11 H11C . . 109.5 ?
    H11A C11 H11C . . 109.5 ?
    H11B C11 H11C . . 109.5 ?
    C9 C12 H12A . . 109.5 ?
    C9 C12 H12B . . 109.5 ?
    H12A C12 H12B . . 109.5 ?
    C9 C12 H12C . . 109.5 ?
    H12A C12 H12C . . 109.5 ?
    H12B C12 H12C . . 109.5 ?
    C14 C13 C18 . . 120.5(8) ?
    C14 C13 Br2 . . 118.6(7) ?
    C18 C13 Br2 . . 120.8(7) ?
    C13 C14 C15 . . 119.5(8) ?
    C13 C14 H14A . . 120.3 ?
    C15 C14 H14A . . 120.3 ?
    C14 C15 C16 . . 120.3(8) ?
    C14 C15 H15A . . 119.8 ?
    C16 C15 H15A . . 119.8 ?
    C17 C16 C15 . . 120.4(8) ?
    C17 C16 N2 . . 119.5(8) ?
    C15 C16 N2 . . 120.1(8) ?
    C16 C17 C18 . . 118.0(8) ?
    C16 C17 C19 . . 121.8(8) ?
    C18 C17 C19 . . 120.1(9) ?
    C13 C18 C17 . . 121.2(8) ?
    C13 C18 H18A . . 119.4 ?
    C17 C18 H18A . . 119.4 ?
    C17 C19 H19A . . 109.5 ?
    C17 C19 H19B . . 109.5 ?
    H19A C19 H19B . . 109.5 ?
    C17 C19 H19C . . 109.5 ?
    H19A C19 H19C . . 109.5 ?
    H19B C19 H19C . . 109.5 ?
    O2 C20 N2 . . 120.0(8) ?
    O2 C20 C21 . . 120.7(9) ?
    N2 C20 C21 . . 119.2(9) ?
    C22 C21 C24 . . 116.0(13) ?
    C22 C21 C20 . . 114.5(11) ?
    C24 C21 C20 . . 106.8(12) ?
    C22 C21 C23 . . 109.6(13) ?
    C24 C21 C23 . . 98.6(10) ?
    C20 C21 C23 . . 110.2(10) ?
    C21 C22 H22A . . 109.5 ?
    C21 C22 H22B . . 109.5 ?
    H22A C22 H22B . . 109.5 ?
    C21 C22 H22C . . 109.5 ?
    H22A C22 H22C . . 109.5 ?
    H22B C22 H22C . . 109.5 ?
    C21 C23 H23A . . 109.5 ?
    C21 C23 H23B . . 109.5 ?
    H23A C23 H23B . . 109.5 ?
    C21 C23 H23C . . 109.5 ?
    H23A C23 H23C . . 109.5 ?
    H23B C23 H23C . . 109.5 ?
    C21 C24 H24A . . 109.5 ?
    C21 C24 H24B . . 109.5 ?
    H24A C24 H24B . . 109.5 ?
    C21 C24 H24C . . 109.5 ?
    H24A C24 H24C . . 109.5 ?
    H24B C24 H24C . . 109.5 ?
loop_
    _geom_hbond_atom_site_label_D
    _geom_hbond_atom_site_label_H
    _geom_hbond_atom_site_label_A
    _geom_hbond_site_symmetry_A
    _geom_hbond_distance_DH
    _geom_hbond_distance_HA
    _geom_hbond_distance_DA
    _geom_hbond_angle_DHA
    N1 H1A O2 3_656 0.86 2.14 2.989(8) 169.5
    N2 H2B O1 4_565 0.86 2.14 2.943(8) 154.8
