# Supplementary material for: N-(4-Bromo-2-methyl­phen­yl)pivalamide
Source: Acta Crystallogr Sect E Struct Rep Online. 2009 Sep 5;65(Pt 10):o2313. doi: 10.1107/S1600536809034345 (PMC2970459; doi:10.1107/S1600536809034345)
Supplement: Supplementary file 2 [file e-65-o2313-Isup2.hkl]

# 
# h,k,l, Fc-squared, Fo-squared, sigma(Fo-squared) and status flag 
# 
data_I
_shelx_title ' Q in P21/c' 
_shelx_refln_list_code          4 
_shelx_F_calc_maximum      404.77 
_exptl_crystal_F_000      1104.00 
_reflns_d_resolution_high  0.8409 
 
loop_ 
 _symmetry_equiv_pos_as_xyz 
 'x, y, z' 
 '-x, y+1/2, -z+1/2' 
 '-x, -y, -z' 
 'x, -y-1/2, z-1/2' 
 
_cell_length_a    11.7640 
_cell_length_b    19.5840 
_cell_length_c    12.9560 
_cell_angle_alpha  90.000 
_cell_angle_beta  117.877 
_cell_angle_gamma  90.000 
 
_shelx_F_squared_multiplier     1.000 
 
loop_ 
 _refln_index_h 
 _refln_index_k 
 _refln_index_l 
 _refln_F_squared_calc 
 _refln_F_squared_meas 
 _refln_F_squared_sigma 
 _refln_observed_status 
   1   0   0     2650.73     2396.10     70.93 o 
   2   0   0     2693.06     2506.56     68.18 o 
   3   0   0    28207.58    26116.87    540.25 o 
   4   0   0    17645.95    17379.69    363.63 o 
   5   0   0    16898.20    15506.34    327.76 o 
   6   0   0     2304.07     2440.30     73.34 o 
   7   0   0     3749.41     4230.30    109.49 o 
   8   0   0       16.69      -79.41     63.30 o 
   9   0   0      178.10      318.65     88.20 o 
  10   0   0      139.87      217.14    115.75 o 
  11   0   0       16.95      103.45    129.24 o 
  12   0   0       34.92       48.29    140.84 o 
   1   1   0     1200.57     1110.64     22.70 o 
   2   1   0       65.55       59.49      8.52 o 
   3   1   0      647.11      622.69     23.39 o 
   4   1   0     2697.67     2665.11     83.39 o 
   5   1   0      404.63      701.11     33.76 o 
   6   1   0      469.80      525.28     29.30 o 
   7   1   0      814.84     1228.91     41.60 o 
   8   1   0      220.80      313.27     47.86 o 
   9   1   0      192.24      189.36     52.38 o 
  10   1   0      115.04       20.61     81.21 o 
  11   1   0        1.61      -47.01     89.85 o 
  12   1   0        3.54       53.23     98.72 o 
   0   2   0     7154.89     7161.40    262.58 o 
   1   2   0     3615.45     3283.41     49.99 o 
   2   2   0     3175.65     3243.16     57.92 o 
   3   2   0     1354.33     1308.95     27.01 o 
   4   2   0      772.01      749.99     27.34 o 
   5   2   0      268.59      338.48     24.06 o 
   6   2   0      145.81      102.04     28.20 o 
   7   2   0      154.89      119.21     38.93 o 
   8   2   0     1161.37     1140.06     56.43 o 
   9   2   0      160.11      147.69     52.45 o 
  10   2   0       28.99      -19.54     79.54 o 
  11   2   0       41.62      -59.32     89.51 o 
  12   2   0       42.01        4.36     99.00 o 
   1   3   0      159.08      258.80     11.06 o 
   2   3   0     3739.80     3080.31     59.54 o 
   3   3   0     6093.97     6147.91    102.39 o 
   4   3   0      646.37      614.08     22.75 o 
   5   3   0     4876.39     4498.40     75.61 o 
   6   3   0     2946.04     3353.16     63.40 o 
   7   3   0     1962.16     1895.91     58.79 o 
   8   3   0      807.85      900.45     51.97 o 
   9   3   0       36.32       20.39     53.39 o 
  10   3   0      231.84      306.53     83.55 o 
  11   3   0       14.49     -102.77     89.83 o 
  12   3   0        0.77     -148.14     98.76 o 
   0   4   0    21851.95    26554.23    549.26 o 
   1   4   0    25058.23    25158.38    367.55 o 
   2   4   0    26786.76    27104.15    395.65 o 
   3   4   0     9977.40     9979.08    149.31 o 
   4   4   0     1559.85     1349.57     31.37 o 
   5   4   0    11566.76    10708.61    163.47 o 
   6   4   0      476.44      485.36     34.99 o 
   7   4   0     1735.31     1692.79     54.61 o 
   8   4   0      576.18      681.27     53.43 o 
   9   4   0       67.66       59.90     55.62 o 
  10   4   0       13.91       54.21     82.66 o 
  11   4   0        1.38      -54.21     91.42 o 
  12   4   0       15.41     -113.22    100.00 o 
   1   5   0    18468.08    18190.53    267.25 o 
   2   5   0       85.51      180.53     12.82 o 
   3   5   0     1598.44     1502.95     31.03 o 
   4   5   0     1042.26      930.76     27.47 o 
   5   5   0      914.65      963.06     31.51 o 
   6   5   0     1667.98     1530.44     41.40 o 
   7   5   0      499.14      530.54     42.10 o 
   8   5   0     1797.16     1868.11     78.04 o 
   9   5   0       67.56       56.22     60.92 o 
  10   5   0      198.13      208.14     85.52 o 
  11   5   0       34.22       60.37     94.17 o 
  12   5   0       32.59      -30.31    128.25 o 
   0   6   0       79.10       60.06     15.26 o 
   1   6   0     3883.11     4029.25     62.85 o 
   2   6   0     8895.08     8904.33    133.37 o 
   3   6   0     7075.72     6188.44     95.91 o 
   4   6   0     1664.57     1800.83     39.07 o 
   5   6   0       22.09       -9.75     28.74 o 
   6   6   0        0.65      -18.20     32.79 o 
   7   6   0       99.32        5.46     39.11 o 
   8   6   0      345.32      269.91     47.29 o 
   9   6   0      187.06       29.92     62.95 o 
  10   6   0       86.83      -13.32     85.50 o 
  11   6   0      203.09      179.55     97.93 o 
   1   7   0     1164.77      918.51     22.09 o 
   2   7   0       32.63        1.74     14.34 o 
   3   7   0      498.38      443.18     20.87 o 
   4   7   0      158.78      102.75     21.68 o 
   5   7   0       33.82       74.43     25.19 o 
   6   7   0        4.61      -51.55     34.37 o 
   7   7   0        3.67      -59.67     39.78 o 
   8   7   0      126.10       82.19     47.71 o 
   9   7   0      337.56      187.72     60.04 o 
  10   7   0       48.48      -25.94     87.50 o 
  11   7   0       23.52      -84.39     98.89 o 
   0   8   0     2256.66     2652.54     63.46 o 
   1   8   0     1678.18     1732.89     35.80 o 
   2   8   0      825.09      849.17     24.81 o 
   3   8   0      314.87      257.59     21.00 o 
   4   8   0      811.85      869.48     37.67 o 
   5   8   0      547.71      507.39     30.37 o 
   6   8   0      340.14      283.00     40.49 o 
   7   8   0      676.75      667.43     47.85 o 
   8   8   0      415.09      522.86     52.88 o 
   9   8   0      421.97      362.90     63.73 o 
  10   8   0      187.02      112.69    145.79 o 
  11   8   0      143.81       13.72    124.22 o 
   1   9   0      192.90      255.23     19.73 o 
   2   9   0     1494.78     1424.64     32.68 o 
   3   9   0     2111.15     2178.99     44.02 o 
   4   9   0      603.93      753.43     30.89 o 
   5   9   0     1369.55     1195.77     39.32 o 
   6   9   0      705.14      720.04     44.15 o 
   7   9   0     1687.41     2041.11     65.40 o 
   8   9   0      302.41      263.47     52.12 o 
   9   9   0       90.93        0.47     63.24 o 
  10   9   0      160.28      174.90    152.16 o 
  11   9   0        2.31      123.62    226.32 o 
   0  10   0     1457.71     1217.05     42.11 o 
   1  10   0        0.99       -8.43     25.54 o 
   2  10   0       98.61       62.11     20.42 o 
   3  10   0      576.97      720.23     29.22 o 
   4  10   0       68.45       36.26     26.88 o 
   5  10   0      598.95      696.37     35.87 o 
   6  10   0      169.19       65.90     46.62 o 
   7  10   0      215.28      252.14     48.32 o 
   8  10   0       14.52      -55.91     52.10 o 
   9  10   0       32.23      -64.37     65.05 o 
  10  10   0       43.44      -29.52    144.66 o 
  11  10   0        6.34      159.07    157.02 o 
   1  11   0       43.39       78.44     19.50 o 
   2  11   0      795.82      848.10     29.79 o 
   3  11   0      242.83      266.44     26.99 o 
   4  11   0      110.93       91.09     29.31 o 
   5  11   0     1000.64     1105.28     42.17 o 
   6  11   0      830.87     1125.65     51.66 o 
   7  11   0      908.10      899.38     55.73 o 
   8  11   0        6.82      -66.46     59.21 o 
   9  11   0      160.55      296.77     87.38 o 
  10  11   0       77.58      160.22    151.80 o 
   0  12   0       48.98      116.30     29.11 o 
   1  12   0       77.00       61.47     20.76 o 
   2  12   0      250.59      245.19     28.34 o 
   3  12   0      102.84       84.34     27.27 o 
   4  12   0      724.12      903.16     41.59 o 
   5  12   0      186.41       80.17     43.66 o 
   6  12   0      504.71      551.66     54.08 o 
   7  12   0      104.11       54.33     55.75 o 
   8  12   0      104.82        5.97     69.96 o 
   9  12   0      291.29      174.68    100.26 o 
  10  12   0      174.37      335.91    161.89 o 
   1  13   0        0.05      -37.93     28.69 o 
   2  13   0        4.76      -23.56     28.91 o 
   3  13   0        0.57      -48.45     32.30 o 
   4  13   0        9.68      -10.25     36.70 o 
   5  13   0      258.15      216.82     47.40 o 
   6  13   0       39.99      -47.35     61.32 o 
   7  13   0       12.46      -67.88     66.93 o 
   8  13   0        1.50     -109.76     73.17 o 
   9  13   0        2.00      -94.63    112.77 o 
  10  13   0        0.26      101.07    164.64 o 
   0  14   0      561.19      611.25     55.17 o 
   1  14   0      817.65      824.08     45.91 o 
   2  14   0       40.12        7.00     32.17 o 
   3  14   0      272.02      309.88     37.37 o 
   4  14   0      629.90      757.62     45.44 o 
   5  14   0        1.69       -6.98     57.59 o 
   6  14   0       26.45        1.58     64.40 o 
   7  14   0       18.65      -18.47     71.06 o 
   8  14   0        2.86        3.12     77.91 o 
   9  14   0        2.81      -31.54     97.21 o 
   1  15   0       77.52       49.50     39.20 o 
   2  15   0      221.48      194.96     39.81 o 
   3  15   0       16.96       48.54     41.08 o 
   4  15   0     1550.07     1586.93     67.08 o 
   5  15   0       33.88      113.93     61.11 o 
   6  15   0       63.45        2.51     68.67 o 
   7  15   0      178.20      162.29     75.36 o 
   8  15   0        1.16       46.23     82.48 o 
   9  15   0      118.96       28.64    101.23 o 
   0  16   0       13.78       23.00     58.25 o 
   1  16   0      434.93      512.63     45.82 o 
   2  16   0       63.88       62.42     48.70 o 
   3  16   0      544.85      624.01     56.47 o 
   4  16   0      138.88      145.57     56.92 o 
   5  16   0      123.75      189.33     71.65 o 
   6  16   0       51.73       47.51     78.20 o 
   7  16   0       24.79       63.54     86.28 o 
   8  16   0       64.55       11.94    107.88 o 
   1  17   0       48.59       23.76     44.76 o 
   2  17   0       89.52        5.78     51.73 o 
   3  17   0       20.05       85.00     55.42 o 
   4  17   0      212.65      171.72     68.94 o 
   5  17   0        1.41      -43.91     74.03 o 
   6  17   0        1.14     -105.12     81.54 o 
   7  17   0      134.74       37.56     89.72 o 
   8  17   0        2.68     -165.14    113.78 o 
   0  18   0      210.55      180.36     69.40 o 
   1  18   0       53.84       22.61     52.89 o 
   2  18   0        2.37       34.54     55.40 o 
   3  18   0       56.55       36.89     59.51 o 
   4  18   0      123.50      205.27     73.24 o 
   5  18   0       18.14      -31.17     78.48 o 
   6  18   0        0.65       -4.57     86.51 o 
   7  18   0        2.57      -71.29    130.72 o 
   1  19   0      162.58      157.77     58.40 o 
   2  19   0      128.20      124.45     60.06 o 
   3  19   0       24.27       66.52     63.54 o 
   4  19   0       81.75      155.28     77.57 o 
   5  19   0       25.48       -0.64     82.99 o 
   6  19   0        0.66      -24.73     90.61 o 
   7  19   0        0.14     -100.22    118.27 o 
   0  20   0       42.88       57.59     97.58 o 
   1  20   0      128.33      219.99     69.66 o 
   2  20   0       10.00      -45.05     62.99 o 
   3  20   0      157.22      162.03     68.35 o 
   4  20   0       49.09       11.63     80.96 o 
   5  20   0        5.46       -2.07     88.25 o 
   6  20   0       29.02       93.30     95.96 o 
   1  21   0        5.88        2.57     72.47 o 
   2  21   0       22.66       49.84     74.21 o 
   3  21   0        0.11       28.76     78.99 o 
   4  21   0       12.95       62.68     86.09 o 
   5  21   0        1.48       50.48     93.67 o 
   0  22   0        0.53       53.95    109.70 o 
   1  22   0        0.47       -1.98     78.50 o 
   2  22   0        0.66      -91.82     79.24 o 
   3  22   0        3.47      -35.36    142.34 o 
   4  22   0       12.20      -34.57    101.80 o 
   1  23   0       26.28       11.40     84.63 o 
 -12   1   1        2.92      -28.86     94.38 o 
 -11   1   1       98.55      143.92     87.96 o 
 -10   1   1       82.94        0.68     56.15 o 
  -9   1   1      580.93      715.94     55.67 o 
  -8   1   1     1187.15     1367.91     57.63 o 
  -7   1   1      871.61     1096.53     49.84 o 
  -6   1   1     2375.91     2173.12     78.19 o 
  -5   1   1     2878.01     2440.00     51.81 o 
  -4   1   1       51.12       37.04     16.64 o 
  -3   1   1     7238.32     7353.06    119.83 o 
  -2   1   1      375.06      404.85     14.12 o 
  -1   1   1      247.60      227.42      7.76 o 
   0   1   1    13526.68    13498.95    367.30 o 
   1   1   1     8661.35     8931.58    234.37 o 
   2   1   1     8592.03     9336.10    138.80 o 
   3   1   1    17947.44    18009.51    265.77 o 
   4   1   1     2035.52     1655.54     45.55 o 
   5   1   1     9724.26     9977.94    164.01 o 
   6   1   1     5737.15     5581.49     94.45 o 
   7   1   1     5328.66     5565.14     96.93 o 
   8   1   1     1337.01     1551.87     83.74 o 
   9   1   1      350.98      487.01     80.72 o 
  10   1   1      360.48      452.20     90.15 o 
  11   1   1      101.54       68.56     94.29 o 
 -12   2   1      219.98      236.30     97.20 o 
 -11   2   1      318.30      413.66     89.80 o 
 -10   2   1      870.22     1124.04     65.91 o 
  -9   2   1     2281.32     2221.05     74.03 o 
  -8   2   1     1582.10     1747.32     90.30 o 
  -7   2   1     1462.95     1527.31     53.81 o 
  -6   2   1     1103.33      969.55     45.91 o 
  -5   2   1      643.38      624.81     28.15 o 
  -4   2   1      717.75      689.09     24.62 o 
  -3   2   1     2973.79     2728.70     50.68 o 
  -2   2   1      974.16     1008.52     20.71 o 
  -1   2   1      341.75      453.74     11.11 o 
   0   2   1       88.19      108.35      5.83 o 
   1   2   1      161.06      117.51      7.35 o 
   2   2   1      381.43      447.77     14.80 o 
   3   2   1       12.45       43.10     15.38 o 
   4   2   1     1773.16     1617.75     36.29 o 
   5   2   1     3106.70     2902.35     93.53 o 
   6   2   1     1682.48     1818.04     60.40 o 
   7   2   1     3480.33     3714.91    128.89 o 
   8   2   1     1084.61     1345.41     86.06 o 
   9   2   1      220.41      279.87     78.04 o 
  10   2   1      921.42     1141.24    105.99 o 
  11   2   1      432.07      632.54    101.68 o 
 -12   3   1        0.52     -143.96     95.97 o 
 -11   3   1       50.88      -75.93     85.79 o 
 -10   3   1      247.11      217.99     58.76 o 
  -9   3   1      568.67      699.70     56.17 o 
  -8   3   1       42.00       61.40     44.05 o 
  -7   3   1      594.26      528.66     38.60 o 
  -6   3   1      735.61      808.73     35.89 o 
  -5   3   1        7.84      -18.50     22.46 o 
  -4   3   1       12.41       39.57     17.75 o 
  -3   3   1      458.96      442.61     18.89 o 
  -2   3   1     5816.85     6210.42     92.58 o 
  -1   3   1     2574.11     2777.08     45.29 o 
   0   3   1      836.12      643.98     14.23 o 
   1   3   1     2884.04     3022.52     47.20 o 
   2   3   1      140.36       88.98     11.19 o 
   3   3   1     4022.23     4121.91     66.54 o 
   4   3   1       53.56       -6.44     19.32 o 
   5   3   1       52.75       92.04     23.74 o 
   6   3   1      124.49       95.93     33.00 o 
   7   3   1       15.41      -11.53     42.37 o 
   8   3   1     2014.10     2209.33     82.90 o 
   9   3   1      279.39      291.78     79.99 o 
  10   3   1        3.66      -10.00     86.12 o 
  11   3   1        3.07      -87.17     94.94 o 
 -12   4   1       33.85     -109.75     98.06 o 
 -11   4   1      100.60      105.75     90.35 o 
 -10   4   1      189.32      226.54     57.47 o 
  -9   4   1      198.17      247.84     60.43 o 
  -8   4   1        1.79      -56.76     40.71 o 
  -7   4   1      163.20      140.64     35.79 o 
  -6   4   1      339.52      274.37     30.75 o 
  -5   4   1      223.21      217.82     24.77 o 
  -4   4   1      936.90      899.32     28.46 o 
  -3   4   1    10046.96     9836.07    159.25 o 
  -2   4   1     2270.28     2785.48     44.57 o 
  -1   4   1   125372.90   136225.11   2094.01 o 
   0   4   1      373.15      364.52     12.23 o 
   1   4   1      275.59      434.35     13.18 o 
   2   4   1    12442.47    12033.92    178.56 o 
   3   4   1     2915.89     3295.62     55.36 o 
   4   4   1     1177.85     1113.36     31.18 o 
   5   4   1     1429.37     1179.64     35.74 o 
   6   4   1       26.14       56.45     28.55 o 
   7   4   1      112.69      119.41     40.24 o 
   8   4   1     1318.71     1531.89     94.89 o 
   9   4   1        5.50       12.74    115.37 o 
  10   4   1      126.60      141.21     88.34 o 
  11   4   1      185.18      181.69     98.26 o 
 -12   5   1        6.06     -123.63     99.23 o 
 -11   5   1      109.66       37.34     89.79 o 
 -10   5   1       10.42      -96.91     64.61 o 
  -9   5   1      109.59       44.84     53.67 o 
  -8   5   1     1583.24     1598.79     57.88 o 
  -7   5   1      328.28      298.55     38.03 o 
  -6   5   1      392.82      372.07     32.23 o 
  -5   5   1     2541.45     2469.15     53.48 o 
  -4   5   1      804.66      766.76     25.08 o 
  -3   5   1      142.42      312.66     18.67 o 
  -2   5   1     3011.82     2970.75     47.93 o 
  -1   5   1     7330.81     6913.69    109.75 o 
   0   5   1     1078.10      951.92     21.20 o 
   1   5   1    24401.68    25240.98    390.26 o 
   2   5   1      581.93      521.38     17.79 o 
   3   5   1     6171.85     5929.85     92.82 o 
   4   5   1     6176.68     6404.11    101.83 o 
   5   5   1     5391.59     5072.23     85.53 o 
   6   5   1     3916.13     3753.38     70.70 o 
   7   5   1      801.03      943.37     49.57 o 
   8   5   1      873.79     1084.94     93.18 o 
   9   5   1      623.68      854.43     92.06 o 
  10   5   1       85.16      113.17     97.56 o 
  11   5   1       40.98       14.55     97.44 o 
 -12   6   1       46.95       75.38    153.98 o 
 -11   6   1       54.76      -28.07     92.35 o 
 -10   6   1       75.61      -82.45     60.64 o 
  -9   6   1       55.86      -26.58     54.42 o 
  -8   6   1     2416.13     2303.65     82.20 o 
  -7   6   1     1094.74     1096.34     46.59 o 
  -6   6   1     1744.06     1774.42     50.12 o 
  -5   6   1     4935.57     4559.92     84.13 o 
  -4   6   1     3303.90     3335.45     57.20 o 
  -3   6   1     5534.55     5679.58     88.18 o 
  -2   6   1     6295.24     5172.66     79.93 o 
  -1   6   1    32152.61    33491.06    489.80 o 
   0   6   1    12767.78    13883.95    216.22 o 
   1   6   1     1182.80     1137.75     26.53 o 
   2   6   1     4889.06     5000.86     78.28 o 
   3   6   1     5438.90     4865.44     78.12 o 
   4   6   1     7386.31     7290.96    114.56 o 
   5   6   1     2293.59     2275.88     49.80 o 
   6   6   1     1763.25     1584.62     52.21 o 
   7   6   1      119.31       80.53     42.26 o 
   8   6   1      155.11      170.17     53.38 o 
   9   6   1      561.61      714.49     88.85 o 
  10   6   1       35.88        3.19     90.47 o 
  11   6   1       12.53      -16.62    100.31 o 
 -12   7   1       12.91       11.54    126.00 o 
 -11   7   1      204.94      256.87    199.08 o 
 -10   7   1       16.39     -102.52     68.35 o 
  -9   7   1      133.73       29.72     51.50 o 
  -8   7   1     2401.01     2304.80     77.70 o 
  -7   7   1     2950.26     2972.06     70.68 o 
  -6   7   1     2264.96     2219.95     56.61 o 
  -5   7   1       81.57       47.19     22.71 o 
  -4   7   1     7823.07     8015.84    124.11 o 
  -3   7   1     3410.19     2817.53     49.32 o 
  -2   7   1     2415.62     2430.88     42.43 o 
   0   7   1       95.38       74.67     14.01 o 
   1   7   1       20.06       21.04     14.86 o 
   2   7   1      685.09      662.24     24.17 o 
   3   7   1      490.51      496.72     22.70 o 
   4   7   1     5077.01     4698.83     79.01 o 
   5   7   1     1291.98     1364.84     40.52 o 
   6   7   1      283.30      369.03     39.39 o 
   7   7   1      248.25      174.15     44.27 o 
   8   7   1       63.18      -34.22     54.39 o 
   9   7   1      107.13       43.14     82.13 o 
  10   7   1       49.99      -36.67     99.00 o 
  11   7   1        1.37     -176.91    155.51 o 
 -12   8   1       58.15      -13.34    210.09 o 
 -11   8   1      104.92       -6.08    178.76 o 
 -10   8   1       73.81       -7.23     81.70 o 
  -9   8   1       33.27      -78.43     52.29 o 
  -8   8   1       81.94       71.13     46.96 o 
  -7   8   1       58.35       98.10     40.68 o 
  -6   8   1       21.93       19.41     34.23 o 
  -5   8   1       80.41       -0.96     24.74 o 
  -4   8   1     2217.16     2615.04     50.21 o 
  -3   8   1      204.74      275.18     25.74 o 
  -2   8   1     4304.92     3754.90     61.57 o 
  -1   8   1      379.00      501.99     23.73 o 
   0   8   1    13445.09    14905.64    233.54 o 
   1   8   1       89.53       43.06     16.75 o 
   2   8   1     2201.44     2627.57     50.56 o 
   3   8   1        7.41      -33.54     22.36 o 
   4   8   1      886.93      981.04     33.64 o 
   5   8   1        0.32      -29.46     28.51 o 
   6   8   1       70.22        1.54     38.03 o 
   7   8   1       19.48      -65.92     43.95 o 
   8   8   1      500.45      483.90     59.64 o 
   9   8   1      299.71      307.10     75.23 o 
  10   8   1        9.85     -120.16    101.99 o 
  11   8   1       37.00      -21.07    106.06 o 
 -11   9   1       53.20      -80.75    260.84 o 
 -10   9   1        2.82      -67.57    101.52 o 
  -9   9   1      122.64       30.31     60.25 o 
  -8   9   1       34.54      -18.85     48.39 o 
  -7   9   1      320.69      333.00     45.05 o 
  -6   9   1        2.23      -24.51     35.91 o 
  -5   9   1      122.87      118.33     27.58 o 
  -4   9   1     1514.39     1292.09     35.97 o 
  -3   9   1        3.25        9.47     20.57 o 
  -2   9   1      507.04      503.04     21.88 o 
  -1   9   1     2090.84     1702.45     34.74 o 
   0   9   1     1380.88     1260.19     31.30 o 
   1   9   1      316.80      343.75     21.73 o 
   2   9   1       64.63       49.61     19.06 o 
   3   9   1     1110.64     1160.18     33.26 o 
   4   9   1      809.17      756.31     32.41 o 
   5   9   1      342.71      413.49     33.03 o 
   6   9   1       95.63       98.97     40.62 o 
   7   9   1      151.67      136.40     47.44 o 
   8   9   1       16.21      -86.37     57.58 o 
   9   9   1        4.06     -111.37     74.24 o 
  10   9   1        0.10      -99.60    159.30 o 
 -11  10   1        1.32      -92.30    169.68 o 
 -10  10   1        7.48     -148.16    108.93 o 
  -9  10   1        5.66      -98.45     65.63 o 
  -8  10   1       39.52      -51.65     55.54 o 
  -7  10   1      554.47      667.36     49.48 o 
  -6  10   1      875.81      981.42     46.83 o 
  -5  10   1     2542.57     2903.54     65.11 o 
  -4  10   1     5422.73     5150.64     86.31 o 
  -3  10   1     5774.76     5127.49     84.23 o 
  -2  10   1     3060.23     3528.26     60.77 o 
  -1  10   1     4736.45     4339.80     75.53 o 
   0  10   1    17509.39    15997.59    251.85 o 
   1  10   1     9074.12     9198.92    148.75 o 
   2  10   1     6281.06     5932.65    100.76 o 
   3  10   1     4093.21     4207.75     72.46 o 
   4  10   1     1235.83     1279.00     39.76 o 
   5  10   1      557.70      492.92     36.05 o 
   6  10   1      687.04      697.63     47.53 o 
   7  10   1      102.62      110.08     49.31 o 
   8  10   1        2.41      -99.29     66.19 o 
   9  10   1        1.88     -131.02     87.35 o 
  10  10   1       27.99       39.23    128.98 o 
 -11  11   1        3.98      176.05    201.61 o 
 -10  11   1      120.47       25.01    181.91 o 
  -9  11   1       15.35      -75.84     65.51 o 
  -8  11   1      128.55      110.62     59.89 o 
  -7  11   1      545.25      525.23     56.94 o 
  -6  11   1      167.10      213.30     41.31 o 
  -5  11   1     1043.78     1015.36     40.02 o 
  -4  11   1     1135.32      962.51     39.67 o 
  -3  11   1      400.22      510.36     28.45 o 
  -2  11   1      229.63      257.11     25.76 o 
  -1  11   1        9.81        4.54     22.60 o 
   0  11   1      471.29      699.95     30.58 o 
   1  11   1       15.01      -14.32     25.09 o 
   2  11   1        7.56      -24.72     25.72 o 
   3  11   1      487.97      444.44     29.06 o 
   4  11   1       15.85       -1.67     33.42 o 
   5  11   1       22.25      -19.39     37.63 o 
   6  11   1      245.55      186.15     50.12 o 
   7  11   1       91.03      113.10     56.84 o 
   8  11   1      126.13      135.78     71.13 o 
   9  11   1        4.92      -77.26     93.68 o 
  10  11   1        3.63     -129.18    152.22 o 
 -10  12   1       35.98      -63.33    107.75 o 
  -9  12   1        6.64     -111.42     74.28 o 
  -8  12   1       22.87      -94.59     68.38 o 
  -7  12   1       17.10      -72.63     54.66 o 
  -6  12   1      645.65      698.93     54.22 o 
  -5  12   1        5.48       18.77     36.87 o 
  -4  12   1      135.48      141.85     30.44 o 
  -3  12   1       59.71      116.25     27.25 o 
  -2  12   1       21.78       61.02     26.40 o 
  -1  12   1     1486.36     1724.97     42.70 o 
   0  12   1      199.52      209.52     27.49 o 
   1  12   1      370.50      293.83     27.50 o 
   2  12   1      302.81      389.47     30.87 o 
   3  12   1        3.05       -9.35     30.88 o 
   4  12   1      341.82      295.23     37.86 o 
   5  12   1      199.57       32.01     45.38 o 
   6  12   1      142.09      158.31     51.77 o 
   7  12   1        3.21      -65.19     57.78 o 
   8  12   1       17.39      -54.31     72.41 o 
   9  12   1        1.21      -25.23    115.30 o 
  10  12   1        4.39      114.66    163.56 o 
 -10  13   1       75.73      -81.19    120.53 o 
  -9  13   1       45.30      -15.33     88.24 o 
  -8  13   1      291.49      309.78     74.85 o 
  -7  13   1        6.78      -81.67     75.61 o 
  -6  13   1      315.54      327.14     61.90 o 
  -5  13   1      868.84     1045.93     62.83 o 
  -4  13   1      624.65      649.64     39.82 o 
  -3  13   1      231.48      172.30     32.54 o 
  -2  13   1       13.53       41.17     28.43 o 
  -1  13   1      637.77      723.32     33.52 o 
   0  13   1        8.69      -28.75     27.90 o 
   1  13   1      332.12      301.76     29.84 o 
   2  13   1        2.66       13.65     30.53 o 
   3  13   1      171.39      234.16     35.05 o 
   4  13   1       95.46       22.96     38.51 o 
   5  13   1       17.98      -50.88     47.16 o 
   6  13   1      292.62      343.68     56.67 o 
   7  13   1       62.45      -41.89     60.62 o 
   8  13   1       93.82       35.35     87.28 o 
   9  13   1        0.28       42.12    123.30 o 
 -10  14   1       10.43     -189.09    150.57 o 
  -9  14   1       22.02      -45.17     82.61 o 
  -8  14   1        2.34        8.40     76.28 o 
  -7  14   1       15.30      -40.30     69.72 o 
  -6  14   1       59.79       93.91     62.52 o 
  -5  14   1      420.74      358.76     59.28 o 
  -4  14   1      841.95     1038.43     53.15 o 
  -3  14   1       71.40       52.29     36.87 o 
  -2  14   1     1346.70     1184.05     51.34 o 
  -1  14   1     1036.22     1139.48     45.30 o 
   0  14   1       92.49       97.24     31.52 o 
   1  14   1     1856.49     1597.83     46.87 o 
   2  14   1     1256.13     1351.55     46.52 o 
   3  14   1      900.91      918.92     44.03 o 
   4  14   1       11.85      -34.39     40.78 o 
   5  14   1        3.82      -71.14     50.21 o 
   6  14   1      103.23       70.36     57.38 o 
   7  14   1       19.80      -10.94     72.49 o 
   8  14   1        0.73     -120.78     89.72 o 
   9  14   1        0.10      -17.90    126.00 o 
  -9  15   1       10.55      -56.87     87.09 o 
  -8  15   1      104.48       60.12     80.51 o 
  -7  15   1        8.98      -64.73     72.17 o 
  -6  15   1       37.03       89.71     72.04 o 
  -5  15   1      130.51      137.03     66.01 o 
  -4  15   1      127.31      161.24     52.32 o 
  -3  15   1      128.77       65.00     47.61 o 
  -2  15   1        0.16       41.15     40.05 o 
  -1  15   1        0.42      -38.15     38.27 o 
   0  15   1       43.26       10.29     38.44 o 
   1  15   1       26.14       76.73     38.31 o 
   2  15   1      277.07      391.56     39.13 o 
   3  15   1        3.28      -58.90     39.27 o 
   4  15   1      356.84      447.42     46.39 o 
   5  15   1       61.74        7.87     53.24 o 
   6  15   1       65.99       96.86     69.59 o 
   7  15   1       41.17      116.17     95.58 o 
   8  15   1       62.75      -65.79    136.22 o 
   9  15   1       12.42      174.15    134.37 o 
  -9  16   1        0.30      -86.33    139.82 o 
  -8  16   1        1.29      -58.13     91.13 o 
  -7  16   1       54.55       48.15     83.09 o 
  -6  16   1       83.88      127.57     77.05 o 
  -5  16   1       48.99      -13.96     69.40 o 
  -4  16   1      348.13      329.45     57.32 o 
  -3  16   1       45.62       68.44     50.41 o 
  -2  16   1      107.51      137.62     48.68 o 
  -1  16   1      544.11      447.27     44.90 o 
   0  16   1        2.75      -11.97     41.70 o 
   1  16   1      121.65      171.43     47.70 o 
   2  16   1      228.35      182.25     44.76 o 
   3  16   1        0.92      -10.26     46.05 o 
   4  16   1      129.55      270.75     51.32 o 
   5  16   1       79.15       85.92     65.12 o 
   6  16   1       31.48      -22.97     88.31 o 
   7  16   1       66.21      -85.08     90.69 o 
   8  16   1        4.95      -44.99    124.76 o 
  -8  17   1       11.24      -71.95    131.12 o 
  -7  17   1        8.33     -123.35    125.04 o 
  -6  17   1       15.31      -26.26     80.67 o 
  -5  17   1       66.81       32.75     73.24 o 
  -4  17   1       26.68      -33.18     65.04 o 
  -3  17   1       40.33       70.79     54.84 o 
  -2  17   1        3.97      -35.41     50.67 o 
  -1  17   1       91.82      121.42     49.94 o 
   0  17   1       41.65      133.04     45.53 o 
   1  17   1       24.86       -1.08     50.27 o 
   2  17   1        3.02       11.36     46.38 o 
   3  17   1       36.08       16.69     48.72 o 
   4  17   1        0.04       30.66     70.29 o 
   5  17   1       14.97      -71.51     76.32 o 
   6  17   1        4.23       -1.07     99.58 o 
   7  17   1        0.02     -158.17    224.91 o 
  -8  18   1        0.69      -17.95    105.75 o 
  -7  18   1        4.30     -138.83     92.55 o 
  -6  18   1       99.39      115.52     86.57 o 
  -5  18   1       49.14      117.10     78.71 o 
  -4  18   1       44.81       28.83     69.58 o 
  -3  18   1        8.75        0.00     58.35 o 
  -2  18   1        3.09      -70.17     54.39 o 
  -1  18   1       35.30      -21.22     52.41 o 
   0  18   1      106.77       75.18     53.94 o 
   1  18   1      127.09      133.57     50.52 o 
   2  18   1        1.08        2.17     49.26 o 
   3  18   1       18.54      -14.24     60.98 o 
   4  18   1      126.86      154.38     74.79 o 
   5  18   1       19.01      -12.28     81.67 o 
   6  18   1        0.21     -131.78     87.85 o 
   7  18   1        5.08      -96.10    113.56 o 
  -7  19   1       42.12       16.83     98.32 o 
  -6  19   1        0.58      -77.37     88.27 o 
  -5  19   1       68.93       56.26     81.67 o 
  -4  19   1        0.18      -21.89     74.54 o 
  -3  19   1        7.97       82.04     63.28 o 
  -2  19   1       14.16       40.36     59.53 o 
  -1  19   1        1.33       20.20     56.32 o 
   0  19   1       14.98       19.17     56.94 o 
   1  19   1        0.60      -17.72     57.99 o 
   2  19   1       54.46      120.74     61.11 o 
   3  19   1       83.40      151.33     65.82 o 
   4  19   1       56.38      -98.91     77.76 o 
   5  19   1       21.55        8.56     85.64 o 
   6  19   1        6.06       -2.00    134.59 o 
  -6  20   1        0.62      -12.72     92.87 o 
  -5  20   1       37.98       31.62     86.65 o 
  -4  20   1        1.68       67.54     79.70 o 
  -3  20   1       68.21       13.50     67.61 o 
  -2  20   1       49.27      130.21     64.32 o 
  -1  20   1      215.98      301.63     63.50 o 
   0  20   1      212.28      244.54     69.37 o 
   1  20   1      103.58      152.62     69.43 o 
   2  20   1       79.04      124.57     72.12 o 
   3  20   1       14.08      -27.13     74.60 o 
   4  20   1        2.73       42.61     84.00 o 
   5  20   1       13.16       23.88     91.00 o 
  -5  21   1       12.80       41.51     92.03 o 
  -4  21   1       14.36       20.19     84.28 o 
  -3  21   1       10.19       29.55     71.72 o 
  -2  21   1        3.87      -76.75     66.41 o 
  -1  21   1        0.61       44.42     73.00 o 
   0  21   1        0.49      -46.52     72.23 o 
   1  21   1       21.40      126.63     74.51 o 
   2  21   1        1.55      -24.67     76.08 o 
   3  21   1        3.19       94.00     90.69 o 
   4  21   1        7.98      -30.88     97.10 o 
  -4  22   1        0.30       14.20     88.89 o 
  -3  22   1        9.03      -36.09     82.99 o 
  -2  22   1        0.51       11.40     78.01 o 
  -1  22   1       24.72       10.59     77.52 o 
   0  22   1        1.11       24.16     78.41 o 
   1  22   1        7.86      -45.71     78.17 o 
   2  22   1        9.31       25.22     81.63 o 
   3  22   1        7.88      -27.16     96.25 o 
  -2  23   1        2.09       -3.50     84.06 o 
  -1  23   1        4.05      -26.14     83.84 o 
   0  23   1        1.39       14.67     83.44 o 
   1  23   1        0.57      -67.17     83.45 o 
 -13   0   2        2.14     -180.81    141.02 o 
 -12   0   2       41.99      -46.33    128.50 o 
 -11   0   2       47.69      -17.06     85.19 o 
 -10   0   2        9.13       94.27     78.40 o 
  -9   0   2      253.80      422.65    103.29 o 
  -8   0   2      242.70      375.88     72.59 o 
  -7   0   2     4144.46     3547.08    269.39 o 
  -6   0   2      450.10      504.11     31.98 o 
  -5   0   2     8046.42     8163.74    213.02 o 
  -4   0   2    40300.13    39298.87   1239.71 o 
  -3   0   2    22806.11    19772.99    409.84 o 
  -2   0   2   163837.03   178886.50   3678.09 o 
  -1   0   2     4138.23     4321.29     92.57 o 
   0   0   2    18477.82    19886.37    482.38 o 
   1   0   2    42292.20    42363.09   1220.42 o 
   2   0   2    34539.44    36968.39    894.81 o 
   3   0   2    11077.35    10668.72    267.61 o 
   4   0   2     4578.34     4018.06    125.28 o 
   5   0   2     1631.84     1617.68     58.48 o 
   6   0   2       87.83      118.48     45.40 o 
   7   0   2      295.32      396.86     67.48 o 
   8   0   2      188.63      119.88    121.38 o 
   9   0   2      307.66      402.87    122.22 o 
  10   0   2      216.95      350.03    134.01 o 
  11   0   2      128.46      199.60    144.33 o 
 -13   1   2        2.96     -149.01     99.34 o 
 -12   1   2       90.55      161.06     93.11 o 
 -11   1   2       10.22      -23.49     60.37 o 
 -10   1   2      375.54      424.45     57.80 o 
  -9   1   2      706.47      927.44     68.92 o 
  -8   1   2     1283.27     1223.71     68.46 o 
  -7   1   2     3150.16     2962.18    100.28 o 
  -6   1   2     1101.33     1222.77     41.67 o 
  -5   1   2     1393.83     1399.87     58.31 o 
  -4   1   2    12126.38    10984.22    177.82 o 
  -3   1   2     4974.04     4848.25     95.74 o 
  -2   1   2    20143.34    23225.93    339.10 o 
  -1   1   2      155.07      154.29      7.46 o 
   0   1   2     2991.11     2824.33     47.20 o 
   1   1   2     2888.32     3048.56     87.28 o 
   2   1   2        4.48       88.03     20.32 o 
   3   1   2      204.40      188.09     22.79 o 
   4   1   2      138.74       37.17     30.98 o 
   5   1   2      108.66      180.36     37.09 o 
   6   1   2        1.48      -45.17     30.11 o 
   7   1   2      539.23      779.71     67.04 o 
   8   1   2       53.38      -12.37     72.50 o 
   9   1   2       29.67       16.13     81.53 o 
  10   1   2       33.35      170.15    104.81 o 
  11   1   2       24.39       13.23    101.34 o 
 -13   2   2        1.57     -129.81    101.39 o 
 -12   2   2       99.25       66.75     93.08 o 
 -11   2   2       39.06      -20.85     60.62 o 
 -10   2   2      109.22       80.17     55.20 o 
  -9   2   2       10.74      100.99     49.38 o 
  -8   2   2       16.48       63.37     48.27 o 
  -7   2   2      152.33      289.95     47.25 o 
  -6   2   2      847.55      935.75     48.48 o 
  -5   2   2       11.42      -16.12     31.83 o 
  -4   2   2     1250.06     1261.80     53.99 o 
  -3   2   2     4901.64     5326.76     87.98 o 
  -2   2   2     3766.36     4157.14     67.36 o 
  -1   2   2     5588.95     6135.12    103.36 o 
   0   2   2     2768.31     2799.17     43.61 o 
   1   2   2     2159.77     2207.54     57.30 o 
   2   2   2     1488.02     1211.04     28.26 o 
   3   2   2     2473.21     2288.94     42.58 o 
   4   2   2       17.46      -24.09     23.20 o 
   5   2   2       24.90       47.88     38.56 o 
   6   2   2       41.84       40.91     31.09 o 
   7   2   2       46.03        3.41     52.71 o 
   8   2   2        3.06     -108.12     72.08 o 
   9   2   2      364.09      404.46     98.79 o 
  10   2   2      139.92      143.78     93.28 o 
  11   2   2       49.87      115.41    102.09 o 
 -13   3   2        1.41     -152.90    101.93 o 
 -12   3   2      106.23      118.51     95.09 o 
 -11   3   2       77.33       13.47     68.54 o 
 -10   3   2      424.38      628.97     78.25 o 
  -9   3   2     2479.09     2407.82    105.68 o 
  -8   3   2     2458.13     2449.49     95.51 o 
  -7   3   2     4535.99     4411.21     90.09 o 
  -6   3   2     2738.13     2062.82     49.87 o 
  -5   3   2    11481.65    11029.79    180.53 o 
  -4   3   2    10255.78    10457.38    169.81 o 
  -3   3   2     2349.22     2128.04     39.74 o 
  -2   3   2    16183.81    18110.93    281.31 o 
  -1   3   2     5369.74     5117.80     87.29 o 
   0   3   2      107.81      158.27      8.65 o 
   1   3   2     2901.81     3049.73     63.12 o 
   2   3   2     2503.06     2236.24     39.48 o 
   3   3   2       28.60       56.94     16.61 o 
   4   3   2     4928.40     4903.73     81.15 o 
   5   3   2      205.36      253.21     27.52 o 
   6   3   2      775.64      833.52     46.50 o 
   7   3   2      136.06      115.53     63.18 o 
   8   3   2        2.01      -90.50     60.34 o 
   9   3   2       54.66       -7.88     81.53 o 
  10   3   2        0.32      -58.58     91.98 o 
  11   3   2       10.58      -20.52    101.46 o 
 -12   4   2       32.17     -142.90     95.27 o 
 -11   4   2        1.39     -107.49     71.66 o 
 -10   4   2      111.17      -11.91     64.43 o 
  -9   4   2       45.60       -0.31     51.99 o 
  -8   4   2      268.05      203.32     40.68 o 
  -7   4   2     1432.90     1438.64     48.05 o 
  -6   4   2      102.48       30.11     27.98 o 
  -5   4   2     8637.92     7888.14    132.36 o 
  -4   4   2     1979.18     2106.41     42.93 o 
  -3   4   2     9644.38     7955.66    119.35 o 
  -2   4   2    22563.80    24160.79    374.96 o 
  -1   4   2    11309.06    13195.96    219.41 o 
   0   4   2     5158.19     4962.16     80.19 o 
   1   4   2      805.58      757.87     19.23 o 
   2   4   2     9483.34     9877.34    148.30 o 
   3   4   2    14671.59    13983.76    209.05 o 
   4   4   2      334.86      523.91     26.13 o 
   5   4   2     2045.32     1967.68     46.45 o 
   6   4   2       60.86       33.79     31.33 o 
   7   4   2       19.46        8.66     55.28 o 
   8   4   2       96.01       70.11     64.20 o 
   9   4   2        9.41      -36.01     83.38 o 
  10   4   2        1.57      -53.85    106.76 o 
  11   4   2       15.98     -117.22    102.72 o 
 -12   5   2        5.66     -161.67    131.73 o 
 -11   5   2        0.84      -10.39     76.34 o 
 -10   5   2       94.57       12.26     76.74 o 
  -9   5   2       26.37      -27.83     51.92 o 
  -8   5   2      315.84      314.81     42.13 o 
  -7   5   2        2.28      -31.41     33.36 o 
  -6   5   2        1.88       14.66     27.92 o 
  -5   5   2        1.55        1.62     22.81 o 
  -4   5   2      792.88      842.65     27.55 o 
  -3   5   2      857.93      729.72     20.25 o 
  -2   5   2     1156.06     1615.70     31.81 o 
  -1   5   2    21454.98    22425.86    369.34 o 
   0   5   2     4148.80     3933.07     65.34 o 
   1   5   2     1695.04     1937.48     35.00 o 
   2   5   2     4211.91     3979.44     64.84 o 
   3   5   2     4374.03     3828.50     64.80 o 
   4   5   2     9922.35    10258.61    157.34 o 
   5   5   2     4447.43     4599.26     80.28 o 
   6   5   2     3890.53     4130.17     77.36 o 
   7   5   2     1429.65     1459.55     62.95 o 
   8   5   2      532.47      602.95     82.86 o 
   9   5   2      348.68      470.15     90.30 o 
  10   5   2      317.31      408.49     97.60 o 
  11   5   2       49.18       35.29    104.68 o 
 -12   6   2      104.19      100.25    124.15 o 
 -11   6   2       58.80      -79.33     83.06 o 
 -10   6   2      149.06       11.28     59.94 o 
  -9   6   2      229.39      202.48     54.03 o 
  -8   6   2        1.31      -73.66     49.11 o 
  -7   6   2       45.39        6.11     34.70 o 
  -6   6   2     1318.60     1488.24     49.96 o 
  -5   6   2      713.50      688.11     30.07 o 
  -4   6   2      830.21      713.77     23.34 o 
  -3   6   2      834.33      968.35     24.05 o 
  -2   6   2     4026.77     3717.18     63.10 o 
  -1   6   2    30296.39    28723.44    472.45 o 
   0   6   2     6386.82     6815.47    109.56 o 
   1   6   2     3704.51     3680.97     63.45 o 
   2   6   2     1181.93      990.47     26.38 o 
   3   6   2       40.48       20.90     19.63 o 
   4   6   2       27.55        9.82     23.54 o 
   5   6   2      294.67      327.23     30.25 o 
   6   6   2      233.09      272.82     39.24 o 
   7   6   2      822.25      891.15     57.34 o 
   8   6   2       92.81       17.09     64.71 o 
   9   6   2      355.54      439.39     90.02 o 
  10   6   2      233.01      329.39    106.19 o 
 -12   7   2        4.64      -74.86    200.30 o 
 -11   7   2       55.72     -112.80     75.20 o 
 -10   7   2       21.97     -101.08     67.78 o 
  -9   7   2       67.22        9.24     49.37 o 
  -8   7   2      325.35      301.32     47.91 o 
  -7   7   2      330.17      338.14     38.72 o 
  -6   7   2     1260.98     1111.90     41.79 o 
  -5   7   2     4646.79     4223.34     78.58 o 
  -4   7   2       20.29      -27.21     18.14 o 
  -3   7   2     1090.47      958.60     25.48 o 
  -2   7   2     1020.15      798.35     32.13 o 
  -1   7   2     4112.49     4310.43     72.15 o 
   0   7   2     2405.72     2251.25     42.56 o 
   1   7   2     1294.26     1047.30     28.18 o 
   2   7   2       19.11        7.80     17.08 o 
   3   7   2       56.15       11.01     20.94 o 
   4   7   2      975.99      923.29     33.37 o 
   5   7   2       57.99        8.17     29.48 o 
   6   7   2      258.91      249.58     40.50 o 
   7   7   2       57.16      -23.16     49.99 o 
   8   7   2      420.56      494.99     72.06 o 
   9   7   2      128.38       38.79     88.14 o 
  10   7   2       40.54     -121.42    146.11 o 
 -12   8   2       82.35      -68.07     97.08 o 
 -11   8   2       18.28     -163.25    108.83 o 
 -10   8   2      297.04      171.17     71.82 o 
  -9   8   2      384.58      292.09     58.14 o 
  -8   8   2       42.27      -16.52     44.58 o 
  -7   8   2      128.56       94.51     38.87 o 
  -6   8   2       26.15       51.10     32.53 o 
  -5   8   2      168.89      113.64     23.91 o 
  -4   8   2      126.11      137.85     20.91 o 
  -3   8   2      506.40      611.73     29.30 o 
  -2   8   2      614.72      722.78     25.28 o 
  -1   8   2       87.71       51.12     17.21 o 
   0   8   2      447.10      533.95     21.98 o 
   1   8   2      883.02      957.59     28.87 o 
   2   8   2      300.41      407.79     21.62 o 
   3   8   2        0.22       -8.86     22.09 o 
   4   8   2       20.26      -20.62     26.11 o 
   5   8   2      300.26      214.74     32.48 o 
   6   8   2       90.20       50.25     40.45 o 
   7   8   2     1305.29     1287.07     64.22 o 
   8   8   2        3.27      -42.43     67.51 o 
   9   8   2       43.04      -35.01     78.07 o 
  10   8   2      230.63      204.73    102.68 o 
 -12   9   2       22.98     -196.09    130.72 o 
 -11   9   2        6.19     -136.72     91.15 o 
 -10   9   2       18.69     -107.26     71.51 o 
  -9   9   2      167.86      191.79     59.80 o 
  -8   9   2       31.88      -36.36     51.55 o 
  -7   9   2       87.62       57.10     40.15 o 
  -6   9   2      544.08      682.11     39.52 o 
  -5   9   2      748.38      819.69     40.55 o 
  -4   9   2      116.14      150.80     33.81 o 
  -3   9   2       27.52      -18.55     19.26 o 
  -2   9   2        8.16       20.72     18.34 o 
  -1   9   2     1894.17     2060.28     42.67 o 
   0   9   2     9143.42     8808.78    142.10 o 
   1   9   2      259.46      243.64     22.65 o 
   2   9   2     2446.97     2375.05     50.29 o 
   3   9   2    10051.92     9730.20    150.15 o 
   4   9   2     2759.80     2639.55     55.40 o 
   5   9   2     2316.50     2442.66     56.47 o 
   6   9   2     1203.35     1287.93     53.86 o 
   7   9   2     1985.91     2178.02     78.98 o 
   8   9   2      529.58      525.12     75.61 o 
   9   9   2       48.54      -58.78     90.18 o 
  10   9   2       74.55      178.49    223.43 o 
 -11  10   2       10.81     -142.20     94.80 o 
 -10  10   2        0.36      -88.27     75.54 o 
  -9  10   2      179.89      116.96     62.48 o 
  -8  10   2       20.21      -81.61     54.40 o 
  -7  10   2       18.48       -2.83     48.18 o 
  -6  10   2        0.86      -52.57     35.05 o 
  -5  10   2       46.71       41.58     27.57 o 
  -4  10   2       13.14       -9.52     24.00 o 
  -3  10   2        0.42      -33.73     22.49 o 
  -2  10   2      504.82      486.23     28.71 o 
  -1  10   2      178.09      347.56     30.61 o 
   0  10   2     4821.49     4158.43     73.85 o 
   1  10   2      151.28      211.36     24.64 o 
   2  10   2     1143.06     1078.69     36.35 o 
   3  10   2      440.01      575.35     29.59 o 
   4  10   2       19.97       47.08     30.04 o 
   5  10   2        1.37      -40.73     37.50 o 
   6  10   2       64.46       95.86     49.12 o 
   7  10   2      110.99      160.86     63.66 o 
   8  10   2       54.58       55.27     85.24 o 
   9  10   2       63.23       -2.30     93.85 o 
  10  10   2       21.77     -120.37    124.64 o 
 -11  11   2       34.40      -51.66    137.56 o 
 -10  11   2       22.44      -56.62     78.59 o 
  -9  11   2      584.78      452.07     68.07 o 
  -8  11   2       31.64      -55.10     57.31 o 
  -7  11   2       67.96      -11.29     54.95 o 
  -6  11   2        1.62      -42.74     43.87 o 
  -5  11   2      237.44      294.50     41.99 o 
  -4  11   2        0.16      -34.69     28.42 o 
  -3  11   2      811.61     1005.66     32.85 o 
  -2  11   2      218.90      235.15     29.34 o 
  -1  11   2       14.19      -16.39     24.88 o 
   0  11   2     3657.82     3799.03     69.86 o 
   1  11   2     1089.14     1021.53     35.57 o 
   2  11   2     1746.13     1508.70     42.79 o 
   3  11   2     1576.19     1550.39     46.28 o 
   4  11   2     2049.42     2036.25     55.26 o 
   5  11   2      619.14      639.68     45.03 o 
   6  11   2      638.60      851.98     65.92 o 
   7  11   2      983.53     1293.85     78.42 o 
   8  11   2       75.79       34.10     89.14 o 
   9  11   2      363.98      476.23    142.19 o 
 -11  12   2       55.56       -9.17    140.56 o 
 -10  12   2        8.43     -132.91     88.61 o 
  -9  12   2      358.96      417.80     70.28 o 
  -8  12   2      280.09      296.99     62.46 o 
  -7  12   2        4.91      -58.21     52.87 o 
  -6  12   2      145.92       64.05     48.13 o 
  -5  12   2       13.36      -37.10     41.09 o 
  -4  12   2        6.61      -36.77     33.14 o 
  -3  12   2      345.84      360.17     33.14 o 
  -2  12   2       35.57       68.37     27.48 o 
  -1  12   2      321.17      492.16     31.27 o 
   0  12   2       20.43      -34.84     25.81 o 
   1  12   2      359.75      339.13     29.93 o 
   2  12   2       75.15       68.22     30.00 o 
   3  12   2      188.88      247.06     35.34 o 
   4  12   2      284.48      262.18     39.64 o 
   5  12   2        3.40      -41.38     46.44 o 
   6  12   2      194.43      100.71     60.63 o 
   7  12   2      187.90      138.24     68.85 o 
   8  12   2      353.25      327.47     94.80 o 
   9  12   2       25.41       13.22    100.11 o 
 -10  13   2        5.37     -153.27    107.06 o 
  -9  13   2       22.28     -112.24     76.74 o 
  -8  13   2       92.95       -7.58     70.91 o 
  -7  13   2        4.96      -87.70     62.50 o 
  -6  13   2       67.39       53.05     50.55 o 
  -5  13   2        0.49      -64.75     46.91 o 
  -4  13   2      153.39       77.61     36.58 o 
  -3  13   2        8.06      -11.00     35.03 o 
  -2  13   2      474.38      483.35     32.84 o 
  -1  13   2       29.31       28.60     28.92 o 
   0  13   2      440.00      483.04     31.92 o 
   1  13   2      539.82      615.00     34.69 o 
   2  13   2       84.46       25.49     32.18 o 
   3  13   2      920.99      987.49     44.98 o 
   4  13   2        2.65      -60.11     40.07 o 
   5  13   2      262.39      284.15     52.00 o 
   6  13   2        7.34      -13.48     63.05 o 
   7  13   2       20.31       41.88     72.27 o 
   8  13   2      110.56      139.51    111.40 o 
   9  13   2        8.12       21.06    128.45 o 
 -10  14   2        2.22     -144.31     96.21 o 
  -9  14   2       18.51      -91.75     98.99 o 
  -8  14   2       45.23     -109.70     73.14 o 
  -7  14   2        0.42      -89.03     66.62 o 
  -6  14   2      130.35      161.71     67.65 o 
  -5  14   2       53.38       93.86     60.27 o 
  -4  14   2       29.42      -24.12     46.82 o 
  -3  14   2      764.04      742.95     49.15 o 
  -2  14   2      115.17      209.20     33.51 o 
  -1  14   2     2398.87     2146.33     53.26 o 
   0  14   2      127.57      101.15     32.76 o 
   1  14   2       27.23       35.07     32.68 o 
   2  14   2      870.10      905.42     42.89 o 
   3  14   2        2.32      -31.11     38.53 o 
   4  14   2      211.48      231.47     44.35 o 
   5  14   2       70.62       48.76     53.16 o 
   6  14   2        3.67       -9.28     65.81 o 
   7  14   2        0.77       25.37     74.24 o 
   8  14   2       42.61       56.76    120.26 o 
 -10  15   2       21.52      -86.30    153.23 o 
  -9  15   2       45.35      -29.17    165.74 o 
  -8  15   2       70.55      -28.41     85.23 o 
  -7  15   2       33.33      -29.19     77.41 o 
  -6  15   2      100.01       55.69     70.81 o 
  -5  15   2        3.46        6.88     64.77 o 
  -4  15   2      129.42       86.09     51.20 o 
  -3  15   2      281.64      261.67     48.75 o 
  -2  15   2       20.25       18.16     48.51 o 
  -1  15   2        1.34       67.91     39.86 o 
   0  15   2      193.22      223.73     37.89 o 
   1  15   2      189.85      148.18     36.80 o 
   2  15   2     1523.01     1558.30     52.40 o 
   3  15   2       31.34       76.76     41.56 o 
   4  15   2      450.86      511.39     49.63 o 
   5  15   2      339.15      386.82     58.68 o 
   6  15   2       76.85      120.15     70.74 o 
   7  15   2      205.14      254.44    116.14 o 
   8  15   2        9.17      184.55    125.15 o 
  -9  16   2       17.18     -101.07    162.63 o 
  -8  16   2      116.48       80.46    100.71 o 
  -7  16   2      117.40      165.36     82.92 o 
  -6  16   2      140.08      138.30     76.53 o 
  -5  16   2       30.55      -82.11     67.31 o 
  -4  16   2       18.68       61.28     56.39 o 
  -3  16   2      137.97      231.84     51.96 o 
  -2  16   2       43.18       60.30     47.90 o 
  -1  16   2      794.46      822.78     54.71 o 
   0  16   2       24.21       27.29     46.39 o 
   1  16   2      294.79      336.88     45.42 o 
   2  16   2       74.33       53.22     45.69 o 
   3  16   2      147.08      182.98     45.04 o 
   4  16   2       66.62       78.10     48.48 o 
   5  16   2       41.82        0.48     57.90 o 
   6  16   2       82.21       67.23     95.11 o 
   7  16   2        0.55      -21.63     96.07 o 
  -9  17   2       34.88      -36.58    150.48 o 
  -8  17   2       23.18      -99.65     96.09 o 
  -7  17   2       77.87       -7.97     86.36 o 
  -6  17   2      200.91      166.41     81.60 o 
  -5  17   2       68.46       81.88     84.25 o 
  -4  17   2       22.56      -25.29     57.30 o 
  -3  17   2        2.37      -35.02     52.85 o 
  -2  17   2      362.07      351.46     54.14 o 
  -1  17   2      113.16      116.88     51.45 o 
   0  17   2      232.83      218.19     60.45 o 
   1  17   2      148.23      128.83     47.22 o 
   2  17   2       19.41       26.92     48.55 o 
   3  17   2        2.75       18.07     51.70 o 
   4  17   2        5.32      -26.68     60.70 o 
   5  17   2       62.94       55.87     79.44 o 
   6  17   2        2.82     -165.91    122.86 o 
   7  17   2       70.65      112.64     98.38 o 
  -8  18   2        8.37      -44.78    103.04 o 
  -7  18   2       15.63       -1.86     92.98 o 
  -6  18   2        3.57       28.04     84.07 o 
  -5  18   2       51.25       33.17     76.77 o 
  -4  18   2       28.12       35.01     69.07 o 
  -3  18   2      281.10      270.23     59.62 o 
  -2  18   2       85.23      110.57     55.75 o 
  -1  18   2        5.55      -22.11     54.08 o 
   0  18   2      159.17       78.43     55.64 o 
   1  18   2       30.30       24.77     61.60 o 
   2  18   2      207.33      260.10     61.63 o 
   3  18   2       46.32       -7.61     55.00 o 
   4  18   2        0.26       98.56     76.87 o 
   5  18   2        6.84      -61.97     82.70 o 
   6  18   2        0.71      -72.84    143.46 o 
  -7  19   2        9.72      -82.16    109.46 o 
  -6  19   2        1.95        1.13     88.63 o 
  -5  19   2       36.09      175.32     82.54 o 
  -4  19   2       27.76       35.77     73.17 o 
  -3  19   2      193.44      186.23     63.73 o 
  -2  19   2       31.81       75.54     59.76 o 
  -1  19   2       36.22        1.22     58.40 o 
   0  19   2        9.13       -9.36     59.03 o 
   1  19   2        0.14       71.09     66.28 o 
   2  19   2      140.50      187.09     60.97 o 
   3  19   2       39.91        7.00     72.28 o 
   4  19   2       65.56       61.28     82.28 o 
   5  19   2        1.71     -119.77    115.90 o 
   6  19   2        1.60      -60.08    123.72 o 
  -6  20   2       58.97      199.77     94.52 o 
  -5  20   2       21.01       60.14     86.11 o 
  -4  20   2       26.39      -51.88     78.16 o 
  -3  20   2       61.64       12.58     66.76 o 
  -2  20   2        3.76       18.19     64.28 o 
  -1  20   2       49.30        2.99     71.34 o 
   0  20   2       11.93        0.47     63.26 o 
   1  20   2      245.18      209.90     65.82 o 
   2  20   2       11.31       43.63     74.18 o 
   3  20   2        0.61      -23.15     76.88 o 
   4  20   2       21.11      -71.15     93.73 o 
   5  20   2        3.86      -35.44     93.70 o 
  -5  21   2       36.95       42.61     96.55 o 
  -4  21   2       19.19       17.49     82.91 o 
  -3  21   2        0.29       50.40     71.33 o 
  -2  21   2       19.56      -12.66     67.44 o 
  -1  21   2        0.15       -9.64     67.11 o 
   0  21   2        2.00      -33.71     74.24 o 
   1  21   2       13.57      104.80     76.28 o 
   2  21   2        1.04       90.64     78.64 o 
   3  21   2        4.85       88.92     94.70 o 
   4  21   2        0.06        4.14     99.14 o 
  -4  22   2        5.85     -107.81     87.44 o 
  -3  22   2        2.33        6.65     83.84 o 
  -2  22   2        0.10       13.46     73.06 o 
  -1  22   2       15.32       41.78     78.66 o 
   0  22   2        5.64       20.52     79.83 o 
   1  22   2        1.87       58.32     81.13 o 
   2  22   2       12.95      122.84     83.54 o 
  -1  23   2        0.44        8.91     84.15 o 
   0  23   2       11.45       61.95     85.31 o 
 -13   1   3        0.04      -71.73     99.38 o 
 -12   1   3        1.94     -113.29     80.27 o 
 -11   1   3       25.62      -33.81     60.55 o 
 -10   1   3      189.65      241.22     56.13 o 
  -9   1   3      129.48       84.53     58.55 o 
  -8   1   3      274.68      350.39     43.58 o 
  -7   1   3       12.55      -30.46     33.28 o 
  -6   1   3       13.84       -1.58     23.21 o 
  -5   1   3     2719.30     2811.61     55.76 o 
  -4   1   3     6597.91     6367.22     97.79 o 
  -3   1   3      683.79      614.98     18.12 o 
  -2   1   3    11820.29    13849.00    204.25 o 
  -1   1   3    21232.51    24778.30    360.73 o 
   0   1   3    11887.64    12858.12    204.67 o 
   1   1   3     7184.08     7152.77    127.75 o 
   2   1   3     4691.24     3947.86     76.62 o 
   3   1   3    48922.15    51660.67    990.23 o 
   4   1   3     9436.25     8931.27    163.77 o 
   5   1   3     6434.46     5895.63    134.17 o 
   6   1   3     5802.21     5470.03    116.34 o 
   7   1   3     1155.15     1259.57     63.72 o 
   8   1   3     1588.16     1759.50    103.80 o 
   9   1   3      732.33     1001.05     99.46 o 
  10   1   3      170.07      182.20    146.84 o 
 -13   2   3      168.78      189.89    102.85 o 
 -12   2   3      147.24        7.39    123.04 o 
 -11   2   3      114.88       60.68     60.65 o 
 -10   2   3      602.77      870.56     87.33 o 
  -9   2   3       80.54       77.75     48.38 o 
  -8   2   3       39.44      -27.17     46.65 o 
  -7   2   3       12.47       43.47     29.55 o 
  -6   2   3      222.39      411.87     30.92 o 
  -4   2   3    10269.49    10901.99    176.73 o 
  -3   2   3       38.50       27.70     11.60 o 
  -2   2   3     6477.33     6824.93    102.36 o 
  -1   2   3     7128.75     7492.39    118.08 o 
   0   2   3     3184.17     3782.81     59.04 o 
   1   2   3     3222.25     3101.88     59.77 o 
   2   2   3      825.56      981.24     39.76 o 
   4   2   3       76.88       73.81     43.93 o 
   5   2   3       37.12      103.49     67.49 o 
   7   2   3      396.97      532.53     60.30 o 
   8   2   3      423.04      618.85    114.22 o 
   9   2   3      379.18      617.84     95.70 o 
  10   2   3      121.04      147.79    100.46 o 
 -13   3   3       15.32     -149.96    140.39 o 
 -12   3   3       19.17      -34.88     74.78 o 
 -11   3   3      237.86      220.13     62.13 o 
 -10   3   3      118.27      101.47     71.33 o 
  -9   3   3      751.51      709.76     61.04 o 
  -8   3   3      162.30       99.64     36.90 o 
  -7   3   3      234.63      261.69     32.28 o 
  -6   3   3      730.54      721.84     32.03 o 
  -5   3   3    10553.85     9108.32    150.78 o 
  -4   3   3     2879.57     2664.87     50.51 o 
  -3   3   3      128.55      254.09     16.28 o 
  -2   3   3     2901.39     3715.97     62.47 o 
  -1   3   3     8400.69     8645.98    145.90 o 
   0   3   3     3442.99     3301.91     52.60 o 
   1   3   3     9074.46    10088.75    162.62 o 
   2   3   3      131.10      135.82     17.70 o 
   3   3   3     3807.03     3838.94     71.05 o 
   4   3   3     1813.60     1848.52     46.80 o 
   5   3   3     1069.74     1058.55     42.36 o 
   6   3   3     1462.93     1537.76     59.63 o 
   7   3   3       54.02      -12.91     58.24 o 
   8   3   3      313.83      405.40     69.75 o 
   9   3   3       67.62       68.51     90.60 o 
  10   3   3       53.75      132.50     99.80 o 
 -13   4   3      109.19       87.53    195.86 o 
 -12   4   3       41.05       19.98     76.30 o 
 -11   4   3       64.63       37.05     61.03 o 
 -10   4   3       64.89      -92.84     61.90 o 
  -9   4   3       35.88      -67.55     50.12 o 
  -8   4   3       38.24      -32.35     36.91 o 
  -7   4   3      260.02      239.55     33.06 o 
  -6   4   3      627.90      804.71     33.34 o 
  -5   4   3     4825.14     4347.43     77.90 o 
  -4   4   3      823.81      714.22     24.75 o 
  -3   4   3    11696.23    11243.39    177.58 o 
  -2   4   3     5470.18     5510.96     89.87 o 
  -1   4   3     5332.78     6404.65    102.82 o 
   0   4   3     6304.96     6603.23    100.26 o 
   1   4   3     7350.70     6520.05    104.26 o 
   2   4   3     4038.77     4196.15     68.37 o 
   3   4   3     2915.05     2888.26     53.45 o 
   4   4   3      299.10      335.72     26.16 o 
   5   4   3        5.68       10.52     31.72 o 
   6   4   3      769.42     1078.50     64.91 o 
   7   4   3       63.31      -28.45     59.68 o 
   8   4   3      386.48      404.21     70.89 o 
   9   4   3      329.33      415.11    130.37 o 
  10   4   3      151.24      115.94    102.66 o 
 -13   5   3        3.87     -147.30    156.36 o 
 -12   5   3        2.48     -110.11    145.30 o 
 -11   5   3        9.89     -121.33     80.89 o 
 -10   5   3       41.33      -85.58     57.05 o 
  -9   5   3        3.66      -75.34     50.22 o 
  -8   5   3      185.02       97.93     39.03 o 
  -7   5   3      131.07      129.60     33.30 o 
  -6   5   3        3.39      -10.51     26.45 o 
  -5   5   3       88.88       62.34     22.11 o 
  -4   5   3     1371.41     1254.14     30.61 o 
  -3   5   3      292.71      302.85     17.95 o 
  -2   5   3     6230.13     5773.68     94.14 o 
  -1   5   3    11772.68    11361.01    191.06 o 
   0   5   3     1151.27     1368.56     30.51 o 
   1   5   3    18299.21    18185.69    288.95 o 
   2   5   3    10215.64     9335.14    141.99 o 
   3   5   3     5953.76     5226.09     85.11 o 
   4   5   3     5362.40     4951.81     84.55 o 
   5   5   3     4875.84     5008.99     95.67 o 
   6   5   3     4321.76     4263.72     98.27 o 
   7   5   3      975.18     1085.06     94.94 o 
   8   5   3      379.54      495.44     76.57 o 
   9   5   3      260.21      260.15     94.51 o 
  10   5   3       71.27        0.09    102.81 o 
 -12   6   3       13.25      -91.31     94.40 o 
 -11   6   3       15.51      -14.43     74.02 o 
 -10   6   3      232.70       95.32     67.72 o 
  -9   6   3       14.89      -77.13     51.42 o 
  -8   6   3      445.80      514.81     42.87 o 
  -7   6   3      416.87      509.39     36.97 o 
  -6   6   3       94.53       67.86     27.87 o 
  -5   6   3     2293.61     2242.55     48.74 o 
  -4   6   3      758.48      856.61     27.14 o 
  -3   6   3     2480.51     2528.31     47.33 o 
  -2   6   3     1127.80     1428.31     31.62 o 
  -1   6   3       14.07        5.44     15.43 o 
   0   6   3     2928.35     2459.05     46.57 o 
   1   6   3      275.56      393.09     19.32 o 
   2   6   3     1769.59     1825.07     38.74 o 
   3   6   3      118.61       70.26     22.45 o 
   4   6   3       68.05       62.20     26.12 o 
   5   6   3       50.48       35.42     34.08 o 
   6   6   3       15.53       94.29     54.27 o 
   7   6   3       38.44        7.55     62.08 o 
   8   6   3        8.57      -70.62     69.40 o 
   9   6   3        1.32      -72.75     92.69 o 
  10   6   3       16.91     -114.28    102.22 o 
 -12   7   3       98.17      -80.99     92.96 o 
 -11   7   3      124.09       17.24     77.21 o 
 -10   7   3      865.44      675.37     73.87 o 
  -9   7   3     1096.74     1114.30     61.72 o 
  -8   7   3     1516.80     1551.83     55.73 o 
  -7   7   3     1835.31     1476.31     48.92 o 
  -6   7   3     3836.99     3511.79     70.56 o 
  -5   7   3     3951.42     3818.32     71.91 o 
  -4   7   3     5535.77     4889.00     83.83 o 
  -3   7   3     1124.56     1452.44     36.42 o 
  -2   7   3     7225.40     6636.10    115.98 o 
  -1   7   3      131.22       45.45     17.34 o 
   1   7   3      253.49      364.80     22.08 o 
   2   7   3      230.36      338.95     22.81 o 
   3   7   3      204.78      212.01     24.91 o 
   4   7   3       34.84      -24.38     27.05 o 
   5   7   3       10.98      -27.13     35.65 o 
   6   7   3      496.04      444.85     60.03 o 
   7   7   3        1.15      -81.95     62.40 o 
   8   7   3       48.04      -46.00     70.33 o 
   9   7   3        0.21     -139.62     93.08 o 
  10   7   3       28.96     -118.53    103.36 o 
 -12   8   3       34.47     -135.91    101.36 o 
 -11   8   3       11.00     -119.69     79.79 o 
 -10   8   3      220.18      129.22     71.02 o 
  -9   8   3       18.38      -28.26     54.31 o 
  -8   8   3        3.46      -70.82     47.21 o 
  -7   8   3        1.90      -46.85     40.87 o 
  -6   8   3      134.68      104.36     30.28 o 
  -5   8   3      406.22      530.84     25.72 o 
  -4   8   3     2056.75     1815.70     41.83 o 
  -3   8   3      371.98      341.74     32.22 o 
  -2   8   3     3870.49     4717.46     80.28 o 
  -1   8   3      369.93      311.17     21.47 o 
   0   8   3     4284.42     3624.34     65.22 o 
   1   8   3       40.94       65.40     21.39 o 
   2   8   3     4357.54     4335.17     75.81 o 
   3   8   3        2.60      -12.51     25.02 o 
   4   8   3       84.44       36.57     29.42 o 
   5   8   3       73.52       54.02     37.71 o 
   6   8   3      187.91      120.76     48.73 o 
   7   8   3      209.61       76.53     65.67 o 
   8   8   3        8.54      -60.96     72.28 o 
   9   8   3       79.91      -53.24    132.49 o 
  10   8   3       83.67       15.13    136.80 o 
 -12   9   3       10.38      -83.21    119.20 o 
 -11   9   3       80.35        2.34    100.58 o 
 -10   9   3       95.78       11.79     72.56 o 
  -9   9   3      246.64      175.92     58.33 o 
  -8   9   3      168.59       72.64     60.77 o 
  -7   9   3      578.38      668.09     49.32 o 
  -6   9   3      394.05      411.54     46.17 o 
  -5   9   3      728.81      830.31     31.17 o 
  -4   9   3      205.51      316.02     27.23 o 
  -3   9   3     2274.12     2007.01     43.90 o 
  -2   9   3      173.39      182.04     25.36 o 
  -1   9   3     1355.01     1724.11     39.60 o 
   0   9   3      910.49      686.08     39.68 o 
   1   9   3     1139.30      967.16     32.92 o 
   2   9   3      546.61      764.48     32.92 o 
   3   9   3       11.67       14.36     26.30 o 
   4   9   3      187.74      126.14     31.94 o 
   5   9   3        1.00      -57.85     38.57 o 
   6   9   3       97.40       43.43     55.07 o 
   7   9   3      101.82       28.87     75.99 o 
   8   9   3        1.88      -79.58     85.76 o 
   9   9   3       16.45      -74.26     95.34 o 
 -12  10   3        6.51     -277.98    191.58 o 
 -11  10   3        8.80     -128.84     85.89 o 
 -10  10   3       62.23      -10.67     77.03 o 
  -9  10   3       39.93      -88.95     59.30 o 
  -8  10   3       91.58       10.36     62.97 o 
  -7  10   3      542.86      614.17     51.51 o 
  -6  10   3      297.26      348.93     43.16 o 
  -5  10   3      334.46      324.70     32.34 o 
  -4  10   3     2625.40     2689.99     54.70 o 
  -3  10   3     3071.42     3017.07     57.97 o 
  -2  10   3     9172.38     8148.00    153.29 o 
  -1  10   3     2159.06     2439.94     51.89 o 
   0  10   3       61.91       51.30     24.30 o 
   1  10   3     2391.76     1911.54     45.61 o 
   2  10   3      927.96      938.35     37.03 o 
   3  10   3      367.71      409.52     34.34 o 
   4  10   3      377.98      373.18     38.23 o 
   5  10   3       39.09      -47.15     44.83 o 
   6  10   3      116.98      116.51     58.55 o 
   7  10   3      159.72      217.34     81.05 o 
   8  10   3       54.92       38.32     90.18 o 
   9  10   3       64.93       28.52    100.03 o 
 -11  11   3        1.23     -126.84     84.56 o 
 -10  11   3      159.33       42.43     78.26 o 
  -9  11   3      424.30      417.85     66.34 o 
  -8  11   3      144.37       59.14     64.50 o 
  -7  11   3      756.22      748.92     55.07 o 
  -6  11   3     1245.55     1110.88     53.28 o 
  -5  11   3      431.80      404.57     35.72 o 
  -4  11   3      390.54      477.55     32.74 o 
  -3  11   3     1223.95     1052.28     36.44 o 
  -2  11   3     4412.67     4433.76     84.80 o 
  -1  11   3        9.45       28.35     25.96 o 
   0  11   3      518.39      559.20     30.90 o 
   1  11   3       32.60      -17.92     27.23 o 
   2  11   3        3.21      -12.06     30.21 o 
   3  11   3       74.14        4.75     33.74 o 
   4  11   3        0.25      -55.96     37.31 o 
   5  11   3      186.80      106.82     54.12 o 
   6  11   3      135.55      110.74     61.06 o 
   7  11   3       45.23       40.57     81.97 o 
   8  11   3       29.71      -55.82     91.66 o 
   9  11   3       17.67      -65.99    103.48 o 
 -11  12   3        1.52      -84.01     87.24 o 
 -10  12   3       53.49     -108.75     72.50 o 
  -9  12   3       86.34      -98.25     65.50 o 
  -8  12   3      186.74      120.81     75.58 o 
  -7  12   3        2.81      -52.49     55.47 o 
  -6  12   3       75.65      -27.40     70.56 o 
  -5  12   3        1.67       17.18     35.55 o 
  -4  12   3      320.09      278.20     33.67 o 
  -3  12   3       51.55      103.82     34.16 o 
  -2  12   3        9.26       77.44     28.82 o 
  -1  12   3     1012.94      907.23     35.77 o 
   0  12   3       41.52       13.09     28.32 o 
   1  12   3        4.26      -38.67     29.74 o 
   2  12   3       18.77      -47.84     31.89 o 
   3  12   3       10.51        0.85     35.93 o 
   4  12   3       71.20       47.08     40.90 o 
   5  12   3       24.86       13.79     55.42 o 
   6  12   3        9.42      -92.96     61.97 o 
   7  12   3        0.44      -26.88     85.09 o 
   8  12   3       11.16      -67.42     94.80 o 
   9  12   3       79.49       34.39    115.35 o 
 -11  13   3        3.45     -107.01    119.55 o 
 -10  13   3       62.26      -84.34     90.15 o 
  -9  13   3      176.18      232.53     77.62 o 
  -8  13   3      405.80      485.73     66.42 o 
  -7  13   3      330.56      333.52     56.88 o 
  -6  13   3      823.72      885.40     71.16 o 
  -5  13   3       92.17       43.34     50.08 o 
  -4  13   3      379.44      313.64     41.12 o 
  -3  13   3     1535.76     1644.30     57.00 o 
  -2  13   3      165.55      188.46     36.00 o 
  -1  13   3      178.39      172.65     30.88 o 
   0  13   3      185.15      307.42     32.65 o 
   1  13   3       16.08       -5.06     32.50 o 
   2  13   3       31.03       29.01     35.21 o 
   3  13   3       86.62       11.62     39.01 o 
   4  13   3       47.04      -26.30     43.07 o 
   5  13   3       77.40       69.48     59.82 o 
   6  13   3      248.67      172.94     67.35 o 
   7  13   3        8.20      -15.36     87.59 o 
   8  13   3       10.46       65.28     98.78 o 
 -10  14   3       11.49      -94.53     94.53 o 
  -9  14   3        4.09      -66.38    132.64 o 
  -8  14   3        3.54      -63.01     79.43 o 
  -7  14   3        1.47      -59.79     71.02 o 
  -6  14   3      231.11      339.55     67.52 o 
  -5  14   3       31.68       68.55     51.87 o 
  -4  14   3      585.80      577.58     46.26 o 
  -3  14   3      128.61      198.68     40.03 o 
  -2  14   3       24.29        0.96     37.60 o 
  -1  14   3     2303.29     1947.29     55.53 o 
   0  14   3       41.99      102.20     34.06 o 
   1  14   3       25.93       10.47     35.24 o 
   2  14   3       12.05      -11.42     37.36 o 
   3  14   3       14.40       -1.93     40.99 o 
   4  14   3       73.53       76.96     46.63 o 
   5  14   3       24.79      -13.44     61.37 o 
   6  14   3       21.69       34.08     68.97 o 
   7  14   3       24.46       59.17     93.67 o 
   8  14   3       81.14      179.80    110.41 o 
 -10  15   3       22.19      -95.37    108.94 o 
  -9  15   3        1.45     -123.89    105.10 o 
  -8  15   3        4.47      -55.76    112.19 o 
  -7  15   3       13.91       48.12     76.83 o 
  -6  15   3       34.59      143.59     69.99 o 
  -5  15   3      353.90      306.52     66.02 o 
  -4  15   3        3.98      -59.15     49.04 o 
  -3  15   3       24.66       13.52     41.93 o 
  -2  15   3        3.94       50.81     40.46 o 
  -1  15   3     1675.26     1537.77     56.92 o 
   0  15   3      357.35      535.03     42.50 o 
   1  15   3       21.54       78.31     38.59 o 
   2  15   3      518.66      527.47     44.00 o 
   3  15   3      215.28      350.05     46.51 o 
   4  15   3       81.13       97.09     48.92 o 
   5  15   3      295.59      323.70     68.54 o 
   6  15   3      265.73      440.35     75.87 o 
   7  15   3       24.31      150.54     97.67 o 
  -9  16   3        8.63     -132.33    168.97 o 
  -8  16   3       62.81      -35.76     88.69 o 
  -7  16   3        1.71       33.28     80.50 o 
  -6  16   3       69.69      -14.76     73.68 o 
  -5  16   3       13.05        2.61     67.76 o 
  -4  16   3      285.08      356.57     56.75 o 
  -3  16   3        2.92      -21.08     51.00 o 
  -2  16   3        5.10       16.06     49.39 o 
  -1  16   3      740.72      891.54     56.93 o 
   0  16   3      180.89      172.17     41.97 o 
   1  16   3       67.87      103.70     43.31 o 
   2  16   3       29.24       25.92     43.09 o 
   3  16   3       79.65       74.92     46.71 o 
   4  16   3       74.57      111.85     55.29 o 
   5  16   3       94.36       88.92     69.06 o 
   6  16   3       17.29       33.83     76.89 o 
   7  16   3      112.16      186.55    123.89 o 
  -9  17   3       18.93      -23.05    115.87 o 
  -8  17   3       68.36        3.31    105.52 o 
  -7  17   3        4.83      -50.67     85.31 o 
  -6  17   3      202.09      163.56     79.47 o 
  -5  17   3       24.66      -11.64     72.03 o 
  -4  17   3       61.07       52.64     58.30 o 
  -3  17   3      141.11      140.52     55.55 o 
  -2  17   3       79.00       38.55     53.29 o 
  -1  17   3       88.37      105.59     54.58 o 
   0  17   3       10.00      -25.86     50.62 o 
   1  17   3       98.14      156.19     53.68 o 
   2  17   3        0.77       23.80     54.69 o 
   3  17   3        9.92      -35.25     48.99 o 
   4  17   3        8.54      -44.28     58.13 o 
   5  17   3        4.64       -7.61     72.14 o 
   6  17   3       17.04      112.38     92.68 o 
  -8  18   3        1.95     -126.71    170.21 o 
  -7  18   3       38.76      -38.66    102.07 o 
  -6  18   3       14.23       28.00     83.81 o 
  -5  18   3       15.66       18.06     75.93 o 
  -4  18   3        6.86       14.11     70.39 o 
  -3  18   3        4.04       86.78     59.20 o 
  -2  18   3      179.66      138.87     57.51 o 
  -1  18   3       41.08      -16.28     56.81 o 
   0  18   3        0.20       29.96     62.53 o 
   1  18   3       19.58       52.82     56.68 o 
   2  18   3        1.29      -51.40     57.92 o 
   3  18   3       78.38       52.87     61.74 o 
   4  18   3        0.69       39.93     68.30 o 
   5  18   3        4.54       38.58    136.93 o 
   6  18   3        2.83       55.02    212.91 o 
  -8  19   3       10.18      -20.79    127.03 o 
  -7  19   3       12.31       82.27    103.81 o 
  -6  19   3        1.42      -21.50     87.06 o 
  -5  19   3        3.01       16.30     81.74 o 
  -4  19   3        0.01      -22.04     73.95 o 
  -3  19   3       29.26       65.66     63.32 o 
  -2  19   3        2.17       70.92     60.56 o 
  -1  19   3        3.02      -24.19     60.79 o 
   0  19   3      284.93      148.51     69.05 o 
   1  19   3        4.88       19.24     60.80 o 
   2  19   3      116.49      161.92     63.51 o 
   3  19   3       69.62      106.97     66.55 o 
   4  19   3       28.23       73.01     91.38 o 
   5  19   3       69.55       92.97    221.18 o 
  -7  20   3        4.65      -15.96    100.26 o 
  -6  20   3        0.03       37.03     92.12 o 
  -5  20   3       12.28       78.72     84.99 o 
  -4  20   3       11.89      -32.71     79.30 o 
  -3  20   3      101.85       89.67     68.50 o 
  -2  20   3      241.33      137.83     66.06 o 
  -1  20   3       47.58       42.81     65.54 o 
   0  20   3        0.05       57.11     66.17 o 
   1  20   3      109.23      130.10     75.77 o 
   2  20   3       25.73       72.10     67.12 o 
   3  20   3       30.33      -70.43     91.59 o 
   4  20   3        1.70       22.63    122.82 o 
  -6  21   3       10.31      -88.65     95.88 o 
  -5  21   3        0.56        8.24     88.88 o 
  -4  21   3        1.66      111.48     85.53 o 
  -3  21   3        2.59      -68.47     71.45 o 
  -2  21   3       14.99      -28.38     69.47 o 
  -1  21   3       88.46      115.42     69.64 o 
   0  21   3       33.25       36.60     70.13 o 
   1  21   3       45.48       13.24     78.75 o 
   2  21   3       45.53       38.58     81.26 o 
   3  21   3        0.62      -20.02     97.17 o 
  -4  22   3        4.68       63.78     89.60 o 
  -3  22   3       22.41       22.60     85.55 o 
  -2  22   3       14.11      108.71     74.09 o 
  -1  22   3        9.31      -21.18     74.08 o 
   0  22   3       12.30       45.56     82.09 o 
   1  22   3        6.57       26.86     84.15 o 
 -13   0   4       43.27      -65.58    126.47 o 
 -12   0   4       37.05       82.97     94.83 o 
 -11   0   4       49.52       -7.04    122.71 o 
 -10   0   4       58.38       67.50    111.11 o 
  -9   0   4       74.30      127.87     68.37 o 
  -8   0   4        1.07       58.30     58.79 o 
  -7   0   4      852.86      963.75     61.39 o 
  -6   0   4     1174.00     1156.45     79.12 o 
  -5   0   4     3944.92     3140.00    101.79 o 
  -4   0   4     3284.89     3474.77    109.56 o 
  -3   0   4      864.13     1094.26     43.05 o 
  -2   0   4    23702.13    28104.14    581.56 o 
  -1   0   4      470.76      424.56     23.90 o 
   0   0   4    19289.50    19764.90    484.00 o 
   1   0   4       25.02       40.24     28.76 o 
   2   0   4     1033.36     1166.29     73.75 o 
   3   0   4      843.70     1134.41     59.95 o 
   4   0   4      698.77      642.46     74.73 o 
   5   0   4      754.72      973.11     74.55 o 
   6   0   4      765.75      980.22    165.28 o 
   7   0   4     2258.65     2247.23    212.49 o 
   8   0   4      672.58      736.28    192.68 o 
   9   0   4      674.41      933.75    218.18 o 
  10   0   4      418.98      712.35    270.45 o 
 -13   1   4       14.24     -151.58    140.32 o 
 -12   1   4      154.44      195.38    124.49 o 
 -11   1   4       81.53      -13.68     98.52 o 
 -10   1   4      545.91      626.54     78.15 o 
  -9   1   4     1068.88     1286.89     78.85 o 
  -8   1   4      958.93     1077.66     50.17 o 
  -7   1   4     2563.46     2087.06     54.87 o 
  -6   1   4     5532.87     4612.02     83.90 o 
  -5   1   4     2946.03     2942.67     52.30 o 
  -4   1   4     5302.82     5806.99     90.57 o 
  -3   1   4     1874.88     1931.00     39.09 o 
  -2   1   4    10945.87    12173.41    180.59 o 
  -1   1   4       31.18       40.77     12.69 o 
   0   1   4     5537.45     6204.48    112.78 o 
   1   1   4      916.57      837.47     29.97 o 
   2   1   4      976.86      999.36     37.00 o 
   3   1   4       48.42       51.65     31.69 o 
   4   1   4       28.22      -31.45     35.15 o 
   5   1   4      940.96      960.75     95.77 o 
   6   1   4       34.83      -40.35     48.40 o 
   7   1   4       49.02      183.27     63.62 o 
   8   1   4       49.17       85.36     88.49 o 
   9   1   4       67.16      -21.27     98.74 o 
  10   1   4       85.78      101.89    109.43 o 
 -13   2   4        7.65     -185.67    123.78 o 
 -12   2   4        1.51     -142.55    103.85 o 
 -11   2   4       11.09      -19.75     99.98 o 
 -10   2   4       31.40       20.46     54.21 o 
  -9   2   4       27.73      143.59     63.77 o 
  -8   2   4       30.92      147.59     46.29 o 
  -7   2   4       95.99       96.23     30.54 o 
  -6   2   4      588.38      682.72     34.11 o 
  -5   2   4      696.06      989.59     31.84 o 
  -4   2   4     1116.84      966.19     25.98 o 
  -3   2   4     7141.93     7144.38    109.00 o 
  -2   2   4     2756.20     2956.78     49.34 o 
  -1   2   4      551.30      731.55     19.97 o 
   0   2   4      890.10      878.66     24.77 o 
   1   2   4     1598.72     1492.86     39.25 o 
   2   2   4     1209.69     1182.93     42.75 o 
   3   2   4       68.50      -28.99     29.64 o 
   4   2   4        0.50      -51.68     34.45 o 
   5   2   4      139.02      197.89     43.01 o 
   6   2   4      187.73       82.29     56.90 o 
   7   2   4      128.64       50.13     70.03 o 
   8   2   4       80.36     -105.74     87.08 o 
   9   2   4      161.31       78.04     99.01 o 
  10   2   4       96.27      101.50    108.49 o 
 -13   3   4       48.90     -101.45    105.92 o 
 -12   3   4      222.83      218.34    148.28 o 
 -11   3   4      426.07      466.96     84.20 o 
 -10   3   4      948.09     1101.29    112.24 o 
  -9   3   4     2151.99     2139.22    106.31 o 
  -8   3   4     1922.56     1778.43     76.09 o 
  -7   3   4     4564.80     4167.59     81.13 o 
  -6   3   4     5787.79     5534.78     98.63 o 
  -5   3   4     9038.04     7581.17    127.28 o 
  -4   3   4     4840.06     4417.49     83.30 o 
  -3   3   4     2125.15     2395.07     45.61 o 
  -2   3   4     4311.90     4971.43     77.71 o 
  -1   3   4      100.88       99.53     13.73 o 
   0   3   4     1606.45     1746.87     34.87 o 
   1   3   4      156.43      176.13     18.07 o 
   2   3   4     4339.29     4767.56     84.45 o 
   3   3   4        6.80      -42.54     30.08 o 
   4   3   4      142.34      142.43     28.63 o 
   5   3   4     1024.29     1025.82     52.31 o 
   6   3   4       81.33       88.57     48.88 o 
   7   3   4       31.00        6.64     99.06 o 
   8   3   4       57.03       35.19     95.26 o 
   9   3   4        6.19     -158.47    140.50 o 
  10   3   4       62.37       55.57    108.45 o 
 -13   4   4       28.60     -167.86    157.38 o 
 -12   4   4        0.23     -182.16    130.52 o 
 -11   4   4       48.59      -83.89     81.20 o 
 -10   4   4        0.25      -92.03     61.35 o 
  -9   4   4       28.33       13.96     49.75 o 
  -8   4   4       45.06       47.21     36.69 o 
  -7   4   4      281.31      286.57     33.10 o 
  -6   4   4        3.40        8.13     40.63 o 
  -5   4   4     1093.83      978.99     39.47 o 
  -4   4   4       35.71       27.95     18.87 o 
  -3   4   4       10.91       -0.43     17.45 o 
  -2   4   4      674.11      863.52     25.47 o 
  -1   4   4       37.23        6.37     13.54 o 
   0   4   4      374.00      368.34     17.28 o 
   1   4   4      231.41      342.06     17.37 o 
   2   4   4     1468.08     1678.05     41.17 o 
   3   4   4       68.08       36.87     25.18 o 
   4   4   4     1151.36     1126.12     41.10 o 
   5   4   4       15.39       84.30     43.46 o 
   6   4   4     1751.76     1821.59     68.63 o 
   7   4   4      170.29       84.93     66.05 o 
   8   4   4      249.73      220.75     75.27 o 
   9   4   4      257.78      254.00    112.59 o 
  10   4   4       62.39       95.54    124.94 o 
 -13   5   4        1.13     -116.54     89.28 o 
 -12   5   4       35.71      -50.83    132.93 o 
 -11   5   4        1.03     -122.56     81.71 o 
 -10   5   4        1.79      -97.91     65.27 o 
  -9   5   4        7.25      -69.47     49.86 o 
  -8   5   4      137.47      128.07     38.07 o 
  -7   5   4      197.06      154.96     32.63 o 
  -6   5   4      280.25      353.94     29.07 o 
  -5   5   4     3263.73     2870.80     62.11 o 
  -4   5   4      532.52      592.95     25.08 o 
  -3   5   4     1075.08     1252.13     31.24 o 
  -2   5   4     5479.63     5404.20     90.08 o 
  -1   5   4     4020.40     3979.87     74.89 o 
   0   5   4     7285.06     8192.78    124.78 o 
   1   5   4     5140.60     4714.56     76.32 o 
   2   5   4    13619.25    13254.44    198.57 o 
   3   5   4     7705.51     7480.73    128.35 o 
   4   5   4     1585.56     1451.29     58.36 o 
   5   5   4     4748.64     4532.80    101.45 o 
   6   5   4     1317.37     1423.98     62.92 o 
   7   5   4      868.43     1032.90     88.08 o 
   8   5   4      767.59     1107.43     96.83 o 
   9   5   4      164.93      250.19    120.78 o 
 -13   6   4       31.65     -122.68     96.32 o 
 -12   6   4        1.17     -156.18    104.12 o 
 -11   6   4      209.38       51.15     75.51 o 
 -10   6   4       31.78      -98.64     65.76 o 
  -9   6   4       29.45      -86.46     57.64 o 
  -8   6   4      234.70      228.45     43.90 o 
  -7   6   4       20.57       23.35     31.74 o 
  -6   6   4      158.76      143.23     26.90 o 
  -5   6   4     6128.81     5782.92    109.27 o 
  -4   6   4     2555.60     2498.42     49.54 o 
  -3   6   4     2609.77     2414.83     50.57 o 
  -2   6   4     7764.98     7959.19    138.06 o 
  -1   6   4     1268.34     1453.28     44.56 o 
   0   6   4     1359.26     1266.33     29.73 o 
   1   6   4     1475.58     1220.62     31.24 o 
   2   6   4     1634.27     1849.55     46.01 o 
   3   6   4      805.13      816.18     32.49 o 
   4   6   4      804.45      899.67     41.08 o 
   5   6   4      195.69      208.82     46.17 o 
   6   6   4      160.07      101.76     58.84 o 
   7   6   4      541.20      639.17     71.62 o 
   8   6   4      322.88      392.61     78.81 o 
   9   6   4      336.00      283.53    182.49 o 
 -13   7   4        0.53     -234.85    156.57 o 
 -12   7   4        0.71     -122.94     81.96 o 
 -11   7   4       93.74      -57.70     75.16 o 
 -10   7   4      192.38      178.00     69.58 o 
  -9   7   4      284.44      182.41     76.63 o 
  -8   7   4      405.35      368.57     47.23 o 
  -7   7   4     1116.13     1132.01     49.00 o 
  -6   7   4       34.46       21.70     27.06 o 
  -5   7   4     2952.26     2719.56     55.07 o 
  -4   7   4     3419.85     3246.53     60.70 o 
  -3   7   4     5169.59     5120.18     93.29 o 
  -2   7   4       81.36      143.90     25.85 o 
  -1   7   4     1070.47     1127.64     32.14 o 
   0   7   4      614.45      535.79     31.31 o 
   1   7   4      558.75      508.10     29.66 o 
   2   7   4      914.23      807.46     30.30 o 
   3   7   4       84.29       68.86     26.50 o 
   4   7   4       65.91       32.59     36.03 o 
   5   7   4       25.32       -5.31     45.49 o 
   6   7   4      370.07      465.88     64.03 o 
   7   7   4       78.79      -16.79     67.38 o 
   8   7   4       39.86      -58.75     76.00 o 
   9   7   4       49.80       -7.96    172.59 o 
 -12   8   4       10.30     -129.04     86.03 o 
 -11   8   4       30.42     -114.74     76.49 o 
 -10   8   4        1.50     -102.59     68.39 o 
  -9   8   4       80.76      -78.36     52.80 o 
  -8   8   4      234.29      181.61     47.18 o 
  -7   8   4       16.26       73.52     40.16 o 
  -6   8   4      194.06      185.04     36.10 o 
  -5   8   4     1001.00     1044.43     35.43 o 
  -4   8   4     2007.65     1925.79     44.20 o 
  -3   8   4     1594.04     1458.50     39.81 o 
  -2   8   4     4250.62     4621.14     93.27 o 
  -1   8   4     2992.86     3013.80     58.34 o 
   0   8   4      576.10      462.99     26.44 o 
   1   8   4     1935.72     1714.76     42.45 o 
   2   8   4     2290.57     2284.42     48.71 o 
   3   8   4       51.72       61.00     28.25 o 
   4   8   4      330.19      323.48     38.19 o 
   5   8   4        5.48      -49.10     51.69 o 
   6   8   4      237.77      283.00     64.05 o 
   7   8   4        7.20     -107.91     77.29 o 
   8   8   4       54.18       11.67     98.94 o 
   9   8   4        8.91      -72.50    136.81 o 
 -12   9   4        1.34     -129.30     86.20 o 
 -11   9   4        0.88     -118.34     78.89 o 
 -10   9   4       51.94      -83.39     71.51 o 
  -9   9   4       49.82      -96.18     64.12 o 
  -8   9   4      130.48      -14.41     48.63 o 
  -7   9   4      128.56       45.23     42.91 o 
  -6   9   4       66.31       70.22     37.27 o 
  -5   9   4        5.63       -8.39     27.66 o 
  -4   9   4        2.67        6.09     25.44 o 
  -3   9   4      545.40      689.30     31.74 o 
  -2   9   4     5358.94     4942.93     92.57 o 
  -1   9   4      512.83      461.70     36.84 o 
   0   9   4     4671.67     4803.48     85.06 o 
   1   9   4     4430.59     4157.60     77.09 o 
   2   9   4     3028.83     2685.75     59.08 o 
   3   9   4     4681.00     4641.01     87.08 o 
   4   9   4     2773.79     2676.98     72.02 o 
   5   9   4     4174.36     4172.23    108.59 o 
   6   9   4      476.36      502.26     77.27 o 
   7   9   4      126.40      162.86     82.01 o 
   8   9   4      473.93      502.38    102.65 o 
   9   9   4      110.59       33.25    135.42 o 
 -12  10   4        5.62     -134.06     89.37 o 
 -11  10   4       37.67      -46.79    103.12 o 
 -10  10   4        0.29      -89.84     73.52 o 
  -9  10   4       26.51      -87.67     58.44 o 
  -8  10   4       11.85      -76.13     50.76 o 
  -7  10   4       27.51      -11.99     45.04 o 
  -6  10   4      189.19      288.37     41.37 o 
  -5  10   4       24.13       64.12     30.14 o 
  -4  10   4      410.97      490.24     31.27 o 
  -3  10   4      233.76      336.91     33.80 o 
  -2  10   4     1350.02     1162.25     46.87 o 
  -1  10   4       77.99       -8.77     26.42 o 
   0  10   4      195.38      192.23     28.40 o 
   1  10   4      126.88       58.69     29.13 o 
   2  10   4      234.06      181.96     32.55 o 
   3  10   4       94.56      120.46     35.33 o 
   4  10   4      233.28      248.95     45.78 o 
   5  10   4       89.47       58.75     56.40 o 
   6  10   4        6.49       10.02     72.87 o 
   7  10   4      156.70      196.13     84.35 o 
   8  10   4       14.15      -28.54     93.00 o 
 -12  11   4        6.12     -173.83    115.89 o 
 -11  11   4       32.88      -40.20    115.31 o 
 -10  11   4       28.90      -79.67     75.44 o 
  -9  11   4       58.51     -125.62    102.50 o 
  -8  11   4        0.36      -79.46     52.97 o 
  -7  11   4        3.91      -57.99     46.91 o 
  -6  11   4       44.73       41.95     41.58 o 
  -5  11   4       49.23       -5.18     32.23 o 
  -4  11   4       81.22      123.50     29.97 o 
  -3  11   4       77.12      103.61     37.67 o 
  -2  11   4     2550.17     3024.64     86.15 o 
  -1  11   4      822.90      864.15     35.87 o 
   0  11   4      721.17      638.17     34.29 o 
   1  11   4      934.58     1031.34     39.85 o 
   2  11   4     2141.54     2004.13     53.29 o 
   3  11   4      698.20      672.68     42.25 o 
   4  11   4     1438.83     1483.68     70.36 o 
   5  11   4     1232.66     1346.39     82.98 o 
   6  11   4      127.18      171.32     76.97 o 
   7  11   4      320.56      349.29     88.60 o 
   8  11   4      110.42      155.66     96.78 o 
 -11  12   4       76.32      -99.57    116.58 o 
 -10  12   4        1.09     -121.60     81.07 o 
  -9  12   4        0.35     -120.29     80.20 o 
  -8  12   4        2.48      -84.17     56.11 o 
  -7  12   4       46.46       -1.35     49.64 o 
  -6  12   4       71.34      122.43     44.47 o 
  -5  12   4      395.14      427.07     42.91 o 
  -4  12   4       99.07       63.86     37.54 o 
  -3  12   4     1522.35     1679.24     56.17 o 
  -2  12   4     1431.34     1544.36     48.53 o 
  -1  12   4     1148.96      964.81     39.18 o 
   0  12   4      313.42      326.48     33.89 o 
   1  12   4     1109.32     1235.50     44.55 o 
   2  12   4       36.08      -32.89     35.25 o 
   3  12   4      315.34      362.68     41.72 o 
   4  12   4       28.07      -50.05     48.60 o 
   5  12   4      104.85       88.26     60.10 o 
   6  12   4      146.51       94.21     79.80 o 
   7  12   4       10.69       36.02     89.06 o 
   8  12   4       36.08      124.20    108.22 o 
 -11  13   4       25.31     -152.81    108.30 o 
 -10  13   4       69.48     -108.99    101.63 o 
  -9  13   4        4.52     -125.24     83.49 o 
  -8  13   4       63.78       40.53     66.69 o 
  -7  13   4       74.29       97.73     59.24 o 
  -6  13   4       79.62       41.45     54.03 o 
  -5  13   4       71.78      106.65     50.20 o 
  -4  13   4      515.22      459.99     43.56 o 
  -3  13   4      457.03      396.15     41.08 o 
  -2  13   4        6.23      -12.84     39.69 o 
  -1  13   4       58.79       99.34     36.06 o 
   0  13   4      280.82      144.84     35.37 o 
   1  13   4     1073.49     1068.93     45.18 o 
   2  13   4      180.89      197.87     39.23 o 
   3  13   4       96.32       55.04     42.27 o 
   4  13   4      173.18      156.02     52.88 o 
   5  13   4      142.14      182.17     63.84 o 
   6  13   4      136.42      149.64     83.89 o 
   7  13   4        0.55        9.57     91.60 o 
   8  13   4        1.75      -66.52    101.72 o 
 -11  14   4       46.33      -30.00    153.02 o 
 -10  14   4        8.38     -105.34    106.55 o 
  -9  14   4        2.45     -174.70    138.73 o 
  -8  14   4       27.67      -21.46     68.61 o 
  -7  14   4        8.24      -18.82     62.41 o 
  -6  14   4       35.41       68.86     57.04 o 
  -5  14   4      853.34      918.47     61.18 o 
  -4  14   4        8.96       26.40     48.21 o 
  -3  14   4      667.43      707.88     52.07 o 
  -2  14   4       47.71       26.70     43.24 o 
  -1  14   4       28.09      102.71     38.89 o 
   0  14   4     1086.47     1170.07     49.22 o 
   1  14   4        8.25        9.26     38.09 o 
   2  14   4      607.17      736.58     46.69 o 
   3  14   4        0.68      -12.11     44.12 o 
   4  14   4       23.58       52.12     55.10 o 
   5  14   4        3.29      -33.04     65.74 o 
   6  14   4      162.08      218.93     88.04 o 
   7  14   4       38.09       28.20     96.18 o 
 -10  15   4        2.37      -99.94    162.15 o 
  -9  15   4        8.09      -79.77    103.33 o 
  -8  15   4        7.31     -109.56     82.03 o 
  -7  15   4        2.88      -95.20     73.89 o 
  -6  15   4        8.25       47.24     69.54 o 
  -5  15   4       10.03      -35.36     56.18 o 
  -4  15   4       90.01       13.71     51.33 o 
  -3  15   4       18.37       76.27     44.76 o 
  -2  15   4       71.65       56.86     43.13 o 
  -1  15   4      595.52      582.03     45.39 o 
   0  15   4      223.73      333.84     43.47 o 
   1  15   4       94.37      100.01     42.98 o 
   2  15   4      832.28      863.15     50.04 o 
   3  15   4       90.23       98.21     47.71 o 
   4  15   4      196.92      282.13     59.04 o 
   5  15   4      139.57      195.61     70.43 o 
   6  15   4       82.28      144.83    104.46 o 
   7  15   4      101.59      141.29    101.54 o 
 -10  16   4       43.91     -150.42    138.95 o 
  -9  16   4        1.69     -145.81    133.28 o 
  -8  16   4        6.56      -97.37    122.21 o 
  -7  16   4       39.09      -46.25     79.22 o 
  -6  16   4       29.19        2.76     73.21 o 
  -5  16   4        0.64     -100.60     67.07 o 
  -4  16   4        3.47       -0.85     55.60 o 
  -3  16   4      157.53      241.93     48.54 o 
  -2  16   4        0.06      -35.93     45.22 o 
  -1  16   4      100.06      113.83     44.70 o 
   0  16   4      166.62      123.97     44.66 o 
   1  16   4       91.47       44.29     46.04 o 
   2  16   4        6.26       57.94     48.23 o 
   3  16   4        2.45      -25.41     49.90 o 
   4  16   4        7.05       22.51     65.31 o 
   5  16   4        4.81        9.95     72.36 o 
   6  16   4        1.65       -2.19     94.28 o 
  -9  17   4       42.06     -187.00    134.59 o 
  -8  17   4       10.49     -165.91    135.69 o 
  -7  17   4       23.76       -3.66     84.21 o 
  -6  17   4       67.85      -47.57     77.56 o 
  -5  17   4       78.46       64.10     73.43 o 
  -4  17   4      121.00      139.98     60.58 o 
  -3  17   4       92.12      202.54     58.84 o 
  -2  17   4       91.48      149.96     57.18 o 
  -1  17   4      315.40      179.94     62.72 o 
   0  17   4       42.68       49.41     54.45 o 
   1  17   4        1.43       16.75     48.88 o 
   2  17   4        7.16      -17.32     50.84 o 
   3  17   4       24.81      -12.33     55.59 o 
   4  17   4        9.01       79.83     71.92 o 
   5  17   4       99.39      134.23     76.93 o 
   6  17   4        8.75      120.45     98.52 o 
  -8  18   4        0.14      -20.51    111.33 o 
  -7  18   4       14.12      -90.50     93.50 o 
  -6  18   4        2.37       66.24     82.88 o 
  -5  18   4      203.86      220.93     79.44 o 
  -4  18   4        3.68      -81.28     70.92 o 
  -3  18   4        1.32       78.50     61.17 o 
  -2  18   4      106.33      114.55     61.60 o 
  -1  18   4       37.01       36.99     64.37 o 
   0  18   4       25.01       67.04     58.26 o 
   1  18   4        1.87        1.52     60.21 o 
   2  18   4      105.16      109.04     63.61 o 
   3  18   4        9.49      -11.76     76.62 o 
   4  18   4        4.49       57.39     92.75 o 
   5  18   4        4.71       -8.76     84.63 o 
  -8  19   4       41.31      -51.76    102.36 o 
  -7  19   4        0.89       83.71     94.39 o 
  -6  19   4       13.74       18.56     88.71 o 
  -5  19   4      111.58       63.91     82.47 o 
  -4  19   4      109.51      118.77     76.71 o 
  -3  19   4      204.31      220.67     66.48 o 
  -2  19   4      214.81      156.16     65.36 o 
  -1  19   4       52.83       45.98     63.63 o 
   0  19   4      145.78       92.89     62.42 o 
   1  19   4       17.08       82.65     64.18 o 
   2  19   4       63.81      119.87     67.36 o 
   3  19   4       19.07      -76.47     80.15 o 
   4  19   4        0.07      -13.28     97.08 o 
  -7  20   4       11.42      -10.77    100.77 o 
  -6  20   4        0.11       49.53     92.12 o 
  -5  20   4       28.72        6.90     86.73 o 
  -4  20   4        1.01       30.72     81.07 o 
  -3  20   4        0.70      -26.84     69.12 o 
  -2  20   4      153.23      114.05     70.12 o 
  -1  20   4       53.64       79.34     68.20 o 
   0  20   4       58.12       39.12     75.60 o 
   1  20   4        4.44       45.74     67.64 o 
   2  20   4        4.66       -3.81     71.07 o 
   3  20   4        0.20      -17.81     95.77 o 
  -5  21   4       17.81       32.48     90.38 o 
  -4  21   4       22.85       37.02     86.26 o 
  -3  21   4        5.93       45.16     78.99 o 
  -2  21   4       49.66       65.47     73.14 o 
  -1  21   4       18.72        3.46     71.54 o 
   0  21   4        4.53       33.95     73.31 o 
   1  21   4        1.64       45.76     71.91 o 
   2  21   4       14.55       50.51     75.13 o 
  -4  22   4        1.66     -124.39     90.89 o 
  -3  22   4        1.88        7.51     86.82 o 
  -2  22   4        4.07       56.41     76.66 o 
  -1  22   4        0.14       33.01     76.81 o 
   0  22   4        1.05       53.08     88.96 o 
 -13   1   5       52.19      -27.26    170.39 o 
 -12   1   5        0.51     -135.14    108.71 o 
 -11   1   5        0.96     -102.42     82.41 o 
 -10   1   5      185.85      169.07     55.97 o 
  -9   1   5      220.48      251.17     48.54 o 
  -8   1   5       59.48      115.43     44.94 o 
  -7   1   5      182.61      197.34     33.21 o 
  -6   1   5       62.18      117.34     41.21 o 
  -5   1   5       18.12       49.30     20.83 o 
  -4   1   5     3235.77     3206.74     56.21 o 
  -3   1   5       99.88       50.83     19.11 o 
  -2   1   5     7982.24     8565.30    130.79 o 
  -1   1   5     6544.93     7345.41    121.34 o 
   0   1   5     6434.86     6327.50    117.00 o 
   1   1   5    19368.91    18870.86    329.43 o 
   2   1   5     6474.23     5663.94    109.98 o 
   3   1   5     4157.97     4009.57     86.06 o 
   4   1   5     6785.27     6493.22    129.32 o 
   5   1   5     3068.07     2547.40     87.31 o 
   6   1   5     1564.50     1668.12     83.29 o 
   7   1   5      701.84      811.15     68.03 o 
   8   1   5      300.24      170.97    130.46 o 
   9   1   5       36.55     -154.25    105.67 o 
 -13   2   5        0.50     -201.05    134.03 o 
 -12   2   5       80.14      -35.47    127.03 o 
 -11   2   5        4.06      -84.58     89.43 o 
 -10   2   5       17.12       38.39     54.99 o 
  -9   2   5      402.39      419.55     56.09 o 
  -8   2   5      187.63      160.35     36.57 o 
  -7   2   5      591.85      767.15     37.29 o 
  -6   2   5     7931.15     7630.28    119.69 o 
  -5   2   5     1608.66     1358.67     34.19 o 
  -4   2   5    11113.34    10790.21    162.84 o 
  -3   2   5    13105.23    13970.38    208.10 o 
  -2   2   5    16494.63    18715.31    276.56 o 
  -1   2   5     9765.66    11597.52    173.52 o 
   0   2   5     3892.74     2949.76     56.07 o 
   1   2   5    18378.02    18221.79    318.87 o 
   2   2   5     2923.21     2835.37     72.68 o 
   3   2   5     1560.29     1393.42     61.53 o 
   4   2   5      485.01      608.85     69.03 o 
   5   2   5       67.24      165.96     54.05 o 
   6   2   5       87.43      203.52    101.74 o 
   7   2   5        4.82       -0.49     70.27 o 
   8   2   5        0.24     -126.91     96.67 o 
   9   2   5       46.11     -106.47    142.42 o 
 -13   3   5       34.39     -171.80    153.61 o 
 -12   3   5        1.62     -100.81    139.48 o 
 -11   3   5       85.28      -15.28    105.98 o 
 -10   3   5      159.60      143.18     84.94 o 
  -9   3   5      529.63      488.58     55.97 o 
  -8   3   5      107.28       35.08     36.48 o 
  -7   3   5     1430.86     1319.42     44.97 o 
  -6   3   5      361.08      454.78     30.32 o 
  -5   3   5      290.40      327.52     26.00 o 
  -4   3   5      717.80      722.41     25.35 o 
  -3   3   5    14254.33    15753.97    234.89 o 
  -2   3   5      531.59      501.51     24.37 o 
  -1   3   5      243.02      454.58     19.75 o 
   0   3   5      204.98      306.91     22.45 o 
   1   3   5     4630.29     4318.49     95.95 o 
   2   3   5      756.90      764.78     37.67 o 
   3   3   5      469.96      500.92     39.14 o 
   4   3   5      205.97      205.36     42.90 o 
   5   3   5       36.49      -64.21     46.66 o 
   6   3   5      249.28      306.45     56.06 o 
   7   3   5       76.30      -34.07     70.24 o 
   8   3   5       71.40      -82.19     97.57 o 
   9   3   5        2.47     -226.10    184.14 o 
 -13   4   5       27.07     -231.13    176.86 o 
 -12   4   5        1.50     -115.18    110.08 o 
 -11   4   5       69.53     -134.15    107.57 o 
 -10   4   5        9.33      -72.89     63.46 o 
  -9   4   5       18.30      -45.33     55.13 o 
  -8   4   5       72.68      108.07     37.46 o 
  -7   4   5      285.55      164.94     33.09 o 
  -6   4   5     1721.58     1536.29     43.29 o 
  -5   4   5     2486.68     2535.06     52.43 o 
  -4   4   5     2227.85     1942.25     43.74 o 
  -3   4   5    11629.78    13418.16    233.69 o 
  -2   4   5     1209.73     1016.70     32.59 o 
  -1   4   5     3715.66     2798.70     49.34 o 
   0   4   5     2328.07     2520.43     46.04 o 
   1   4   5     2532.82     2731.91     56.04 o 
   2   4   5       14.62       56.53     30.63 o 
   3   4   5       35.13       55.98     35.59 o 
   4   4   5       28.80        5.77     41.55 o 
   5   4   5        4.82      -71.63     47.76 o 
   6   4   5     1089.02     1179.60     65.07 o 
   7   4   5      107.35      118.41     72.81 o 
   8   4   5      334.69      298.91    104.93 o 
   9   4   5      205.99       17.78    191.55 o 
 -13   5   5        2.35     -184.05    181.84 o 
 -12   5   5        5.89     -174.90    124.21 o 
 -11   5   5       83.07      -85.69     73.86 o 
 -10   5   5       87.01      -26.00     65.05 o 
  -9   5   5       12.15      -41.15     55.84 o 
  -8   5   5       41.52        1.75     41.13 o 
  -7   5   5       18.77       28.29     31.76 o 
  -6   5   5       26.65       79.82     27.20 o 
  -5   5   5       78.60       56.98     24.70 o 
  -4   5   5     2340.43     2265.58     50.79 o 
  -3   5   5      854.37      746.05     29.41 o 
  -2   5   5     1620.59     1783.58     42.54 o 
  -1   5   5     3097.78     3246.01     56.13 o 
   0   5   5     3146.59     2543.47     47.26 o 
   1   5   5     6535.56     5938.00    103.59 o 
   2   5   5     5729.68     5822.87    103.49 o 
   3   5   5     4425.62     3947.87     90.53 o 
   4   5   5     2636.82     2132.60     67.77 o 
   5   5   5      812.46      947.29     57.68 o 
   6   5   5      720.68      836.10     61.83 o 
   7   5   5      419.33      393.95     82.72 o 
   8   5   5      129.60      107.35    108.68 o 
   9   5   5        7.25     -106.90    135.53 o 
 -13   6   5        0.36      -27.14    146.10 o 
 -12   6   5        2.17     -137.46     91.64 o 
 -11   6   5      106.26      -20.43     74.48 o 
 -10   6   5       42.31      -54.23     92.67 o 
  -9   6   5       28.87       -4.83     49.43 o 
  -8   6   5       38.51       42.41     43.26 o 
  -7   6   5        3.42       36.45     36.91 o 
  -6   6   5      114.16       94.61     33.41 o 
  -5   6   5       18.92       50.07     25.48 o 
  -4   6   5      305.64      298.29     32.20 o 
  -3   6   5      456.57      554.31     27.43 o 
  -2   6   5     1186.34     1291.78     34.44 o 
  -1   6   5      911.91      841.31     27.22 o 
   0   6   5       14.32        4.09     22.77 o 
   1   6   5      804.60      977.31     30.84 o 
   2   6   5     1483.44     1387.97     37.76 o 
   3   6   5     1811.71     1517.76     48.28 o 
   4   6   5      226.55      265.89     45.84 o 
   5   6   5      379.65      383.31     52.61 o 
   6   6   5      481.52      463.10     69.09 o 
   7   6   5      121.08       93.12     78.21 o 
   8   6   5      290.80      295.02    126.08 o 
   9   6   5      112.33     -141.07    135.54 o 
 -13   7   5       35.92     -246.36    164.24 o 
 -12   7   5       95.27      -48.22    135.69 o 
 -11   7   5      333.01      156.99    104.57 o 
 -10   7   5      513.42      474.42     78.20 o 
  -9   7   5      672.11      585.47     54.87 o 
  -8   7   5     1034.13      965.17     52.48 o 
  -7   7   5     1342.90     1262.48     51.56 o 
  -6   7   5     3004.07     2419.19     61.49 o 
  -5   7   5      762.89      823.92     33.42 o 
  -4   7   5     4113.00     4049.26     74.02 o 
  -3   7   5      422.02      340.58     27.95 o 
  -2   7   5        3.55       51.64     28.26 o 
  -1   7   5       70.46       50.49     18.97 o 
   0   7   5      304.24      196.04     21.16 o 
   1   7   5       81.84       51.71     22.82 o 
   2   7   5      388.57      257.22     26.94 o 
   3   7   5      189.28      236.39     37.66 o 
   4   7   5     1051.60     1151.70     56.45 o 
   5   7   5       22.61      -75.60     50.40 o 
   6   7   5       38.77      -18.34     64.74 o 
   7   7   5       28.01      -88.45     82.10 o 
   8   7   5        5.09     -140.21     94.71 o 
 -13   8   5       12.12     -259.65    173.10 o 
 -12   8   5       47.00     -126.66    102.16 o 
 -11   8   5        1.92     -136.29     90.86 o 
 -10   8   5       32.69      -93.80     68.44 o 
  -9   8   5        0.09      -77.06     51.37 o 
  -8   8   5        2.27       22.49     45.72 o 
  -7   8   5       70.36      166.03     41.07 o 
  -6   8   5      185.21      246.88     37.62 o 
  -5   8   5      514.02      518.98     31.79 o 
  -4   8   5     1309.89     1459.24     40.76 o 
  -3   8   5      734.37      786.64     32.22 o 
  -2   8   5      805.45      635.70     37.32 o 
  -1   8   5      528.58      733.33     52.86 o 
   0   8   5     2823.98     2616.76     55.59 o 
   1   8   5        4.82       10.15     27.62 o 
   2   8   5      116.96      163.55     28.65 o 
   3   8   5      305.72      287.68     37.94 o 
   4   8   5      425.04      338.88     64.93 o 
   5   8   5      415.30      387.56     71.25 o 
   6   8   5      103.50      115.07     75.05 o 
   7   8   5      122.42      -48.55     85.91 o 
   8   8   5      133.32       99.08     97.08 o 
 -12   9   5       10.63     -144.68     96.45 o 
 -11   9   5       69.44     -118.11     78.74 o 
 -10   9   5       87.28      -25.42     87.96 o 
  -9   9   5      161.04       59.20     54.61 o 
  -8   9   5        6.38      -29.52     47.60 o 
  -7   9   5      379.26      515.01     45.87 o 
  -6   9   5      419.14      587.83     42.71 o 
  -5   9   5      503.90      513.34     33.15 o 
  -4   9   5      217.00      194.47     29.58 o 
  -3   9   5       20.14       33.39     26.26 o 
  -2   9   5        6.45       -3.18     29.71 o 
  -1   9   5     1665.16     1311.28     40.14 o 
   0   9   5        3.64      -23.55     28.24 o 
   1   9   5       13.49       -9.86     29.65 o 
   2   9   5       13.54       37.54     32.38 o 
   3   9   5      156.03      212.73     44.27 o 
   4   9   5        0.01      -64.67     52.15 o 
   5   9   5       50.44       33.34     59.28 o 
   6   9   5       12.57      -51.98     76.95 o 
   7   9   5       64.13      -19.05     86.20 o 
   8   9   5        4.97     -133.51     94.83 o 
 -12  10   5       91.14     -134.75     89.83 o 
 -11  10   5        6.35     -121.03     80.68 o 
 -10  10   5        6.15     -107.12     71.42 o 
  -9  10   5        0.40      -84.29     56.19 o 
  -8  10   5        8.88      -18.11     49.95 o 
  -7  10   5        0.40      -22.00     43.92 o 
  -6  10   5      524.63      649.24     44.94 o 
  -5  10   5       92.87      158.43     32.50 o 
  -4  10   5        3.25       29.32     29.84 o 
  -3  10   5      967.40     1052.20     46.13 o 
  -2  10   5        5.52      -19.50     31.78 o 
  -1  10   5      407.62      263.72     31.37 o 
   0  10   5        6.24      -30.13     30.34 o 
   1  10   5       34.79       48.38     32.10 o 
   2  10   5        2.69      -27.34     34.44 o 
   3  10   5     1258.76     1293.82     56.39 o 
   4  10   5      224.22      146.68     56.29 o 
   5  10   5      687.42      771.19     67.80 o 
   6  10   5      285.30      325.59     81.40 o 
   7  10   5      305.78      355.84     91.13 o 
   8  10   5      398.57      508.72    103.32 o 
 -12  11   5       44.03     -136.69     91.13 o 
 -11  11   5       27.23     -124.65     83.10 o 
 -10  11   5       55.46     -127.06    121.87 o 
  -9  11   5      234.80      167.44     60.68 o 
  -8  11   5       78.38       18.19     52.67 o 
  -7  11   5      373.37      364.59     51.97 o 
  -6  11   5     1077.58     1083.66     51.77 o 
  -5  11   5      870.73      834.16     45.40 o 
  -4  11   5      593.15      563.49     41.99 o 
  -3  11   5       39.99       87.66     49.84 o 
  -2  11   5     1083.20     1058.66     44.16 o 
  -1  11   5       10.27      -19.83     31.63 o 
   0  11   5       28.75       40.61     32.68 o 
   1  11   5       42.07      -32.82     34.01 o 
   2  11   5      119.67      100.43     37.46 o 
   3  11   5       35.33      -38.44     45.45 o 
   4  11   5      163.63      175.20     59.71 o 
   5  11   5      107.48       15.43     71.79 o 
   6  11   5        4.00      -40.98     80.23 o 
   7  11   5       24.90       16.08     90.16 o 
   8  11   5       32.47       15.74    100.94 o 
 -11  12   5       12.07     -136.43     90.95 o 
 -10  12   5       19.61     -131.02     87.35 o 
  -9  12   5       21.32       -0.24     62.82 o 
  -8  12   5       67.75       29.06     55.53 o 
  -7  12   5       30.12       12.63     56.44 o 
  -6  12   5      142.18      141.86     53.32 o 
  -5  12   5      118.10      170.10     42.53 o 
  -4  12   5       74.96       58.89     41.10 o 
  -3  12   5      750.37      753.66     65.31 o 
  -2  12   5        4.04      -33.68     36.56 o 
  -1  12   5        1.08      -24.68     36.67 o 
   0  12   5        7.70      -53.10     35.40 o 
   1  12   5       98.34       22.18     36.82 o 
   2  12   5      110.91      141.26     52.74 o 
   3  12   5        4.71      -41.48     47.84 o 
   4  12   5       32.81       23.53     60.75 o 
   5  12   5       27.80      -25.18     74.17 o 
   6  12   5        0.05      -81.17     84.10 o 
   7  12   5       31.08      -77.93     93.08 o 
 -11  13   5       79.44       25.99    101.53 o 
 -10  13   5       78.13      -21.11    120.45 o 
  -9  13   5       78.86       17.03     87.32 o 
  -8  13   5      330.02      312.63     68.44 o 
  -7  13   5       14.20       10.36     59.64 o 
  -6  13   5      807.16      894.25     62.85 o 
  -5  13   5      249.08      354.33     59.09 o 
  -4  13   5       25.03       32.50     47.96 o 
  -3  13   5        5.74       47.93     44.21 o 
  -2  13   5      131.22      168.19     40.65 o 
  -1  13   5       14.03       19.47     38.90 o 
   0  13   5       93.41      103.56     40.12 o 
   1  13   5       14.66      -46.62     39.13 o 
   2  13   5      584.34      619.06     46.99 o 
   3  13   5      219.16      213.50     53.33 o 
   4  13   5       60.01      -53.02     63.00 o 
   5  13   5       50.53       -1.73     78.19 o 
   6  13   5        2.30      -26.69     86.60 o 
   7  13   5      159.67      222.69     98.66 o 
 -11  14   5        0.69     -144.57    169.53 o 
 -10  14   5       50.15      108.50     94.96 o 
  -9  14   5        3.25      -48.32     76.76 o 
  -8  14   5        1.64     -102.12     68.08 o 
  -7  14   5      189.47      171.71     63.84 o 
  -6  14   5      127.21       73.17     58.77 o 
  -5  14   5       19.69       31.64     54.96 o 
  -4  14   5       38.68       26.73     50.31 o 
  -3  14   5      109.43      115.03     44.99 o 
  -2  14   5       30.32       39.01     42.49 o 
  -1  14   5        3.62      -13.92     41.78 o 
   0  14   5       53.59       61.92     42.53 o 
   1  14   5       11.49       38.69     44.21 o 
   2  14   5      140.80       51.02     44.51 o 
   3  14   5      257.83      273.57     56.09 o 
   4  14   5       82.20      153.04     68.64 o 
   5  14   5       72.32       98.29     81.47 o 
   6  14   5      196.94      253.41     92.91 o 
 -10  15   5        0.03     -190.32    138.98 o 
  -9  15   5        7.46      -79.98    102.68 o 
  -8  15   5        0.60       -2.74     82.46 o 
  -7  15   5      244.26      260.96     67.94 o 
  -6  15   5      297.51      286.95     64.14 o 
  -5  15   5      304.07      256.64     59.87 o 
  -4  15   5        7.02        6.74     47.17 o 
  -3  15   5      514.23      668.46     51.80 o 
  -2  15   5       59.35       92.20     45.44 o 
  -1  15   5       44.18        4.11     44.58 o 
   0  15   5      618.95      573.10     49.67 o 
   1  15   5      126.15      192.06     47.98 o 
   2  15   5      195.41      163.70     56.50 o 
   3  15   5      475.68      445.11     60.65 o 
   4  15   5       26.41       81.48     78.62 o 
   5  15   5       58.72       86.02     86.02 o 
   6  15   5       16.43       71.19     95.37 o 
 -10  16   5        2.58     -196.80    172.45 o 
  -9  16   5       13.17     -119.32    139.78 o 
  -8  16   5        0.91     -141.29     95.33 o 
  -7  16   5       16.50      -10.44     79.07 o 
  -6  16   5      173.64      149.86     75.17 o 
  -5  16   5       21.12       52.91     69.64 o 
  -4  16   5       72.60       41.72     50.86 o 
  -3  16   5      562.35      638.77     54.75 o 
  -2  16   5       54.85      108.16     52.24 o 
  -1  16   5        9.74       20.65     47.18 o 
   0  16   5        2.48       36.84     47.35 o 
   1  16   5       12.01       16.30     49.92 o 
   2  16   5      149.45      144.41     60.07 o 
   3  16   5       54.58      -19.33     63.21 o 
   4  16   5       74.98      105.02     88.78 o 
   5  16   5      161.72      198.29     92.84 o 
  -9  17   5        0.25     -118.73    111.85 o 
  -8  17   5      199.42      127.72    105.61 o 
  -7  17   5        3.76       -1.71     83.57 o 
  -6  17   5        4.41      -90.51     77.81 o 
  -5  17   5        9.99       53.09     73.39 o 
  -4  17   5        2.82       26.18     62.10 o 
  -3  17   5      303.04      341.53     62.02 o 
  -2  17   5        2.69      -48.30     54.64 o 
  -1  17   5       60.67      181.11     51.24 o 
   0  17   5       35.84        1.15     50.65 o 
   1  17   5       89.03      151.18     54.23 o 
   2  17   5       23.87        8.56     62.35 o 
   3  17   5        7.60       24.34     66.35 o 
   4  17   5        6.53       13.13     93.81 o 
   5  17   5       19.85      -34.58    102.27 o 
  -8  18   5        3.06       66.16    107.16 o 
  -7  18   5       21.80        9.87     88.71 o 
  -6  18   5       18.37       39.88     84.25 o 
  -5  18   5       73.46      114.74     79.35 o 
  -4  18   5        1.07       11.16     75.34 o 
  -3  18   5      108.28      119.79     64.28 o 
  -2  18   5       53.43       96.65     64.53 o 
  -1  18   5       10.14       46.42     61.73 o 
   0  18   5       57.79       60.19     63.12 o 
   1  18   5      223.09      257.25     57.73 o 
   2  18   5       15.85       16.98     66.65 o 
   3  18   5       13.56      -43.02     70.18 o 
   4  18   5       49.29      -59.66     96.94 o 
  -8  19   5        2.53      -29.13    122.13 o 
  -7  19   5        9.65       44.48     93.25 o 
  -6  19   5        1.70       31.11     89.31 o 
  -5  19   5        8.58       -2.34     83.18 o 
  -4  19   5        1.36      -30.92     78.27 o 
  -3  19   5        5.94      -48.59     68.20 o 
  -2  19   5      159.40       99.75     68.85 o 
  -1  19   5       13.25      -40.33     71.74 o 
   0  19   5      175.39      197.87     67.70 o 
   1  19   5       82.81       42.53     69.30 o 
   2  19   5        7.56     -117.23     82.35 o 
   3  19   5       18.28       43.48     94.96 o 
  -7  20   5       39.41       -1.65     99.70 o 
  -6  20   5        0.83       45.47     93.50 o 
  -5  20   5       13.40      -74.31     86.83 o 
  -4  20   5        5.75       16.83     83.08 o 
  -3  20   5       12.22      -55.26     72.45 o 
  -2  20   5       48.49       80.69     72.37 o 
  -1  20   5       10.87       53.99     76.66 o 
   0  20   5      120.77      171.48     71.13 o 
   1  20   5       16.82      -75.49     72.61 o 
   2  20   5        4.49      -95.23     86.88 o 
  -5  21   5        7.34       39.13     92.17 o 
  -4  21   5       36.11       44.91     88.33 o 
  -3  21   5       36.17       31.82     77.04 o 
  -2  21   5        0.61       14.04     76.44 o 
  -1  21   5      115.54       73.14     76.78 o 
   0  21   5        3.77      -27.09     84.33 o 
   1  21   5       25.18        4.24     76.98 o 
  -2  22   5        9.14       69.04     80.21 o 
 -13   0   6        2.49       33.51    159.54 o 
 -12   0   6      298.16       70.58    396.30 o 
 -11   0   6      158.38      203.13     88.26 o 
 -10   0   6       51.35       94.52     77.07 o 
  -9   0   6       26.50       54.22     67.44 o 
  -8   0   6       74.48       68.98     59.60 o 
  -7   0   6      283.15      326.16     43.57 o 
  -6   0   6       56.44       37.17     36.32 o 
  -5   0   6      124.58      113.80     37.34 o 
  -4   0   6     2198.02     2312.87     76.79 o 
  -3   0   6      851.86      925.53     50.81 o 
  -2   0   6       29.14       45.07     33.60 o 
  -1   0   6       84.65       24.90     28.41 o 
   0   0   6      152.20      295.43     40.41 o 
   1   0   6     2620.99     2359.65    118.20 o 
   2   0   6     2363.48     2538.41     90.56 o 
   3   0   6     2186.22     2095.23     97.98 o 
   4   0   6     2050.76     1831.44    130.31 o 
   5   0   6     5660.26     5204.83    166.58 o 
   6   0   6     1156.39     1419.84    135.05 o 
   7   0   6     1670.85     1886.35    121.20 o 
   8   0   6     1335.39     1297.04    225.83 o 
 -13   1   6        2.59     -245.31    163.54 o 
 -12   1   6      189.63      129.19    152.05 o 
 -11   1   6      146.29      139.77     77.36 o 
 -10   1   6      130.96      170.26     55.49 o 
  -9   1   6      456.55      440.47     50.49 o 
  -8   1   6      370.26      331.43     46.49 o 
  -7   1   6     1434.07     1518.29     44.65 o 
  -6   1   6      557.98      539.13     29.79 o 
  -5   1   6      215.55      139.61     24.71 o 
  -4   1   6     7590.58     8374.10    130.64 o 
  -3   1   6     1657.16     1872.59     41.69 o 
  -2   1   6      480.26      504.43     26.17 o 
  -1   1   6      441.10      506.90     23.60 o 
   0   1   6      248.46      284.33     28.57 o 
   1   1   6      169.11      226.45     39.60 o 
   2   1   6      322.17      357.34     40.43 o 
   3   1   6        2.14       16.11     38.86 o 
   4   1   6      601.12      801.71     52.35 o 
   5   1   6       23.66      388.51    127.87 o 
   6   1   6       12.36       15.10     60.84 o 
   7   1   6        4.30       -9.65    109.53 o 
   8   1   6        0.18      -72.66    141.03 o 
 -13   2   6        3.87       12.77     96.02 o 
 -12   2   6       57.81       33.19     95.08 o 
 -11   2   6       33.42      145.64     69.29 o 
 -10   2   6       13.00       13.41     59.70 o 
  -9   2   6        0.81       28.10     51.82 o 
  -8   2   6       79.82      147.73     37.77 o 
  -7   2   6      709.68      866.74     35.93 o 
  -6   2   6      390.61      278.13     27.65 o 
  -5   2   6      520.44      534.80     27.82 o 
  -4   2   6     1301.75     1638.75     53.49 o 
  -3   2   6     3690.62     4077.41     69.77 o 
  -2   2   6      768.49      758.30     35.19 o 
  -1   2   6      407.02      468.31     22.90 o 
   0   2   6     1001.72     1060.31     39.67 o 
   1   2   6      210.73      149.92     30.93 o 
   2   2   6       49.43       45.93     36.42 o 
   3   2   6       28.73       58.17     39.58 o 
   4   2   6       13.02       52.75     46.92 o 
   5   2   6      126.93       66.17     53.78 o 
   6   2   6       97.65       51.90     70.28 o 
   7   2   6      218.33      194.70     79.34 o 
   8   2   6       90.61      -56.54    131.20 o 
 -13   3   6       14.78      -34.34    102.74 o 
 -12   3   6      108.57       76.71    135.17 o 
 -11   3   6      585.74      699.94    116.13 o 
 -10   3   6      583.14      684.68     89.06 o 
  -9   3   6      892.79      833.48     63.22 o 
  -8   3   6      541.31      591.26     42.13 o 
  -7   3   6     3741.41     3186.86     75.09 o 
  -6   3   6     1347.68     1435.54     39.56 o 
  -5   3   6      406.10      483.03     33.73 o 
  -4   3   6     1671.00     1535.79     41.27 o 
  -3   3   6      445.96      645.44     27.26 o 
  -2   3   6        4.12       36.53     20.27 o 
  -1   3   6      724.45      724.23     25.91 o 
   0   3   6      727.50      852.42     32.24 o 
   1   3   6     1636.01     1302.21     59.99 o 
   2   3   6     2644.19     2462.12     64.83 o 
   3   3   6     1621.28     1575.12     57.28 o 
   4   3   6     1666.04     1596.25     64.21 o 
   5   3   6      359.41      330.45     54.62 o 
   6   3   6      306.22      318.99     71.73 o 
   7   3   6      135.68      134.57    110.06 o 
   8   3   6        0.26     -194.67    129.78 o 
 -13   4   6       39.15      -35.64    168.40 o 
 -12   4   6        5.39     -187.21    143.37 o 
 -11   4   6      179.38      186.29    101.78 o 
 -10   4   6      139.98       10.52     64.25 o 
  -9   4   6      138.05      104.88     56.84 o 
  -8   4   6       87.98       39.89     53.54 o 
  -7   4   6      304.95      353.25     39.48 o 
  -6   4   6      715.89      918.44     34.39 o 
  -5   4   6      226.26      286.59     32.83 o 
  -4   4   6      721.08      784.56     36.02 o 
  -3   4   6      998.84     1224.02     35.30 o 
  -2   4   6      252.70      359.05     23.57 o 
  -1   4   6     1931.73     1577.31     38.05 o 
   0   4   6     2235.86     2027.23     47.29 o 
   1   4   6      832.45      999.17     36.72 o 
   2   4   6     3365.10     3005.99     73.66 o 
   3   4   6      977.24      997.21     50.45 o 
   4   4   6     4188.59     4155.93    106.62 o 
   5   4   6      838.80      962.47     62.24 o 
   6   4   6      765.98      803.06     82.14 o 
   7   4   6      710.85      652.60     84.30 o 
   8   4   6      470.17      483.76    130.46 o 
 -13   5   6        0.54     -176.87    201.61 o 
 -12   5   6        5.68     -113.74    102.85 o 
 -11   5   6       94.90      -54.61     72.89 o 
 -10   5   6      101.21       33.42     74.48 o 
  -9   5   6        1.76      -26.19     55.70 o 
  -8   5   6      175.23      201.29     54.36 o 
  -7   5   6      221.70      294.01     54.81 o 
  -6   5   6       78.72      136.96     30.70 o 
  -5   5   6      358.61      440.74     32.28 o 
  -4   5   6       40.54       -1.89     32.33 o 
  -3   5   6     2150.90     1900.28     45.45 o 
  -2   5   6     1654.17     1719.76     38.18 o 
  -1   5   6      562.83      667.52     29.15 o 
   0   5   6     3463.18     2871.95     53.81 o 
   1   5   6     3044.55     2745.59     62.17 o 
   2   5   6     1132.70     1236.20     51.14 o 
   3   5   6     3549.62     3095.19     78.46 o 
   4   5   6      717.33      807.22     54.42 o 
   5   5   6      521.62      653.42     59.43 o 
   6   5   6      222.84      286.93     63.10 o 
   7   5   6      430.25      555.60     84.59 o 
   8   5   6      101.29       15.76    129.90 o 
 -13   6   6       57.13      -33.17    175.95 o 
 -12   6   6        5.46     -124.06    104.09 o 
 -11   6   6        2.59      -97.75     87.73 o 
 -10   6   6        1.02       -3.92     66.96 o 
  -9   6   6       67.29       38.13     49.88 o 
  -8   6   6       51.99       21.53     43.72 o 
  -7   6   6      447.87      454.60     50.80 o 
  -6   6   6      785.01      728.86     35.66 o 
  -5   6   6     1046.44     1022.45     38.21 o 
  -4   6   6     6174.01     6045.26    112.15 o 
  -3   6   6     1493.61     1340.99     39.60 o 
  -2   6   6     1325.98     1451.03     42.65 o 
  -1   6   6     2439.00     2179.26     44.95 o 
   0   6   6     1466.89     1448.94     37.33 o 
   1   6   6      700.08      862.52     36.82 o 
   2   6   6      435.31      414.92     40.59 o 
   3   6   6      103.02       93.47     45.50 o 
   4   6   6      114.36       34.06     49.44 o 
   5   6   6      340.40      237.47     56.97 o 
   6   6   6      290.86      247.69     72.93 o 
   7   6   6      343.39      151.26     97.58 o 
   8   6   6      136.02      -71.31    140.98 o 
 -13   7   6       17.13     -250.62    167.08 o 
 -12   7   6        4.07     -124.76     83.18 o 
 -11   7   6        0.76     -112.67     75.11 o 
 -10   7   6       71.69      -22.31     67.19 o 
  -9   7   6      137.57      137.93     51.81 o 
  -8   7   6      173.51      192.31     46.62 o 
  -7   7   6     1252.48     1165.80     51.61 o 
  -6   7   6       57.03      113.53     31.46 o 
  -5   7   6      252.83      266.33     31.78 o 
  -4   7   6      531.47      646.42     34.37 o 
  -3   7   6     2330.82     2412.80     56.46 o 
  -2   7   6      540.75      578.11     27.54 o 
  -1   7   6      122.53      209.09     24.30 o 
   0   7   6        1.99        0.43     23.32 o 
   1   7   6        3.13       12.64     29.94 o 
   2   7   6      211.81      193.88     35.69 o 
   3   7   6        0.94      -42.04     44.24 o 
   4   7   6        1.00      -42.58     69.57 o 
   5   7   6       35.70      -24.31     74.06 o 
   6   7   6       17.21      -93.82     79.71 o 
   7   7   6        6.37      -26.68     90.17 o 
   8   7   6        4.74     -153.71    113.17 o 
 -13   8   6        5.14     -252.57    168.38 o 
 -12   8   6        0.08     -144.83     96.55 o 
 -11   8   6       36.77     -113.48     75.65 o 
 -10   8   6       86.53       26.07     68.04 o 
  -9   8   6      183.36      216.98     53.73 o 
  -8   8   6      301.41      351.89     48.83 o 
  -7   8   6      903.43     1013.86     51.43 o 
  -6   8   6     2515.08     2505.05     65.51 o 
  -5   8   6     2280.40     1991.69     49.97 o 
  -4   8   6     4200.89     3979.05     95.36 o 
  -3   8   6     2394.87     2368.36     57.06 o 
  -2   8   6     2996.00     2620.21     61.39 o 
  -1   8   6     4734.03     4508.64     83.18 o 
   0   8   6     2782.82     2911.41     62.20 o 
   1   8   6     3028.13     2694.08     68.98 o 
   2   8   6     1519.10     1309.35     65.21 o 
   3   8   6      737.06      809.48     67.32 o 
   4   8   6      585.50      628.66     62.11 o 
   5   8   6        4.15      -21.15     63.05 o 
   6   8   6      176.72       69.64     83.89 o 
   7   8   6       13.07      -48.70     92.84 o 
   8   8   6        0.03     -167.42    143.90 o 
 -12   9   6       26.94     -125.26     95.63 o 
 -11   9   6       10.05     -117.83     78.55 o 
 -10   9   6       52.79      -56.01     69.16 o 
  -9   9   6      174.13      171.43     55.02 o 
  -8   9   6        6.87       47.50     48.81 o 
  -7   9   6      202.73      242.14     45.54 o 
  -6   9   6      138.55      136.35     40.96 o 
  -5   9   6      307.95      367.64     37.68 o 
  -4   9   6       73.84      100.56     34.16 o 
  -3   9   6       16.78       20.39     28.72 o 
  -2   9   6     1605.34     1771.25     61.73 o 
  -1   9   6      742.32      752.58     37.16 o 
   0   9   6     1977.39     1673.79     48.49 o 
   1   9   6     3099.10     3062.53     75.41 o 
   2   9   6     2199.97     1936.43     63.55 o 
   3   9   6      970.44      861.65     68.18 o 
   4   9   6      332.04      292.07     61.41 o 
   5   9   6      523.38      598.30     69.62 o 
   6   9   6      517.18      518.33     88.30 o 
   7   9   6      131.09       63.10     94.79 o 
 -12  10   6        1.31     -132.78    148.84 o 
 -11  10   6       17.38     -100.96     88.54 o 
 -10  10   6        0.52      -36.58     71.36 o 
  -9  10   6        0.86      -82.98     55.32 o 
  -8  10   6      362.57      473.13     53.55 o 
  -7  10   6       69.02       86.59     46.45 o 
  -6  10   6      259.65      288.56     43.77 o 
  -5  10   6      123.73      190.69     40.48 o 
  -4  10   6      244.69      208.79     42.75 o 
  -3  10   6       51.27      -10.01     36.37 o 
  -2  10   6      280.97      292.04     38.05 o 
  -1  10   6        2.03      -18.41     35.77 o 
   0  10   6        2.26       -7.91     34.02 o 
   1  10   6      168.32      214.26     43.33 o 
   2  10   6      237.56      283.45     46.85 o 
   3  10   6       37.30        8.51     55.07 o 
   4  10   6        8.06      -12.27     60.12 o 
   5  10   6       89.18        1.05     75.62 o 
   6  10   6       24.52       34.97     86.00 o 
   7  10   6       27.72      -80.90    121.16 o 
 -12  11   6       13.88     -142.70     95.13 o 
 -11  11   6       25.82     -124.76     83.17 o 
 -10  11   6       17.98      -99.43     66.29 o 
  -9  11   6        6.35      -38.59     59.00 o 
  -8  11   6      102.92      109.42     53.12 o 
  -7  11   6      763.19      650.11     60.73 o 
  -6  11   6       10.56       68.65     52.20 o 
  -5  11   6       89.59       82.17     42.04 o 
  -4  11   6       76.68      128.01     44.37 o 
  -3  11   6       93.87      134.00     39.42 o 
  -2  11   6      123.33       73.22     38.86 o 
  -1  11   6      374.94      538.65     42.31 o 
   0  11   6      576.10      670.82     41.24 o 
   1  11   6      180.21       44.93     44.69 o 
   2  11   6     1286.61     1243.14     62.93 o 
   3  11   6       58.02       54.92     58.34 o 
   4  11   6      211.22      141.20     64.94 o 
   5  11   6      227.13       91.75     78.91 o 
   6  11   6       76.08       52.24     87.43 o 
   7  11   6       36.22      -26.90     95.85 o 
 -11  12   6        2.06       18.59     95.98 o 
 -10  12   6       35.00     -123.79     85.71 o 
  -9  12   6        0.61      -18.59     69.92 o 
  -8  12   6       35.98      100.38     64.16 o 
  -7  12   6      556.94      529.89     63.16 o 
  -6  12   6      734.52      778.50     61.03 o 
  -5  12   6      600.27      740.14     50.00 o 
  -4  12   6     1097.71     1239.97     57.25 o 
  -3  12   6     1373.61     1287.28     52.70 o 
  -2  12   6     1110.60     1235.55     51.30 o 
  -1  12   6     1050.41     1289.74     52.90 o 
   0  12   6      970.09      850.67     48.44 o 
   1  12   6     1729.21     1546.17     63.04 o 
   2  12   6        7.80      -26.02     49.70 o 
   3  12   6      711.93      662.10     66.45 o 
   4  12   6       10.50      -39.02     65.35 o 
   5  12   6       25.58      -83.99     79.78 o 
   6  12   6        0.20      -13.45     88.58 o 
 -11  13   6        0.06     -113.91    100.00 o 
 -10  13   6        6.33      -80.14     86.44 o 
  -9  13   6       40.06      -15.45     73.36 o 
  -8  13   6       63.39       34.58     67.01 o 
  -7  13   6       80.72       93.56     62.90 o 
  -6  13   6        4.60       48.54     57.37 o 
  -5  13   6       39.63       49.42     48.26 o 
  -4  13   6        9.24       43.05     45.62 o 
  -3  13   6      121.21      155.74     44.58 o 
  -2  13   6      118.48       91.38     44.55 o 
  -1  13   6       51.34       66.73     43.09 o 
   0  13   6      314.19      471.09     47.40 o 
   1  13   6        1.80       -4.19     52.61 o 
   2  13   6       60.88      -11.88     52.70 o 
   3  13   6       44.20      -32.76     63.25 o 
   4  13   6        7.42        5.61     68.23 o 
   5  13   6       18.26      -27.46     83.20 o 
   6  13   6        4.28      -78.48     91.78 o 
 -11  14   6        0.20      -96.39    102.50 o 
 -10  14   6       14.57       17.97     94.36 o 
  -9  14   6       24.68       34.31    110.76 o 
  -8  14   6       14.10       17.83     70.62 o 
  -7  14   6        7.88      -58.53     63.94 o 
  -6  14   6       46.40      113.34     61.17 o 
  -5  14   6      102.95      137.59     58.76 o 
  -4  14   6      167.14      277.96     49.76 o 
  -3  14   6      326.34      492.00     54.54 o 
  -2  14   6       13.86       -4.69     46.03 o 
  -1  14   6       41.57      -63.15     45.21 o 
   0  14   6      871.25     1070.79     55.59 o 
   1  14   6       43.82        6.21     56.02 o 
   2  14   6       25.54        9.83     58.76 o 
   3  14   6        5.82       -0.77     70.44 o 
   4  14   6        4.26     -100.89     71.22 o 
   5  14   6        0.34      -53.20     86.62 o 
   6  14   6       17.97      -82.71     95.99 o 
 -10  15   6        6.19     -170.93    141.40 o 
  -9  15   6        1.14      -26.35     97.93 o 
  -8  15   6       52.61       18.21     73.48 o 
  -7  15   6      141.35      127.02     69.35 o 
  -6  15   6        6.01        0.85     66.92 o 
  -5  15   6       16.54       38.69     67.96 o 
  -4  15   6       26.03       43.38     51.34 o 
  -3  15   6       49.12       22.53     54.11 o 
  -2  15   6        6.96       23.97     48.93 o 
  -1  15   6      219.66      234.13     50.53 o 
   0  15   6       61.59       77.98     49.58 o 
   1  15   6        3.44      -26.54     57.45 o 
   2  15   6      241.13      200.04     63.51 o 
   3  15   6      110.28      170.76     75.40 o 
   4  15   6       79.52      100.26     92.60 o 
   5  15   6       23.71       17.68     90.92 o 
 -10  16   6        8.01     -218.07    145.38 o 
  -9  16   6       10.11     -149.46    101.97 o 
  -8  16   6      134.71      149.07     88.05 o 
  -7  16   6        9.16       79.66     72.43 o 
  -6  16   6      113.39       65.63     68.30 o 
  -5  16   6      113.07      115.81     62.47 o 
  -4  16   6       11.30       22.87     54.32 o 
  -3  16   6       93.67      164.68     54.28 o 
  -2  16   6       87.02       74.79     51.33 o 
  -1  16   6       11.79       28.45     51.87 o 
   0  16   6      272.71      340.47     53.75 o 
   1  16   6       81.06       80.50     62.29 o 
   2  16   6      169.12      140.06     65.33 o 
   3  16   6       27.89       10.82     78.12 o 
   4  16   6       16.93      -38.05     96.19 o 
   5  16   6        2.51      -26.86    105.92 o 
  -9  17   6       15.62     -103.30    104.61 o 
  -8  17   6       20.99      -53.09    115.66 o 
  -7  17   6       62.38       60.88     86.56 o 
  -6  17   6        3.08      -57.38     79.14 o 
  -5  17   6       20.01      -25.85     75.59 o 
  -4  17   6       16.16       29.97     57.20 o 
  -3  17   6       66.98      117.84     57.12 o 
  -2  17   6       53.22       -9.39     54.06 o 
  -1  17   6       36.17      104.12     55.44 o 
   0  17   6       11.56      -37.43     54.44 o 
   1  17   6      212.79      212.36     67.11 o 
   2  17   6        4.07      -59.10     67.71 o 
   3  17   6        1.29       63.60     83.45 o 
   4  17   6        4.64     -106.34    100.72 o 
  -8  18   6        0.01      -68.21     96.17 o 
  -7  18   6       65.95       19.32     90.27 o 
  -6  18   6       59.83        2.37     83.91 o 
  -5  18   6       30.28       48.59     81.67 o 
  -4  18   6        2.31        7.68     78.74 o 
  -3  18   6       81.10       53.36     67.97 o 
  -2  18   6       26.83      112.01     74.02 o 
  -1  18   6       22.13       35.44     57.71 o 
   0  18   6       35.40       64.12     59.66 o 
   1  18   6      132.70      145.17     69.90 o 
   2  18   6       44.11       50.83     72.09 o 
   3  18   6        2.56        8.08     86.54 o 
  -7  19   6       43.85       66.24     94.34 o 
  -6  19   6       46.80      119.62     90.09 o 
  -5  19   6       43.38       73.66     87.24 o 
  -4  19   6       25.73       39.14     82.70 o 
  -3  19   6        7.70      -12.07     70.78 o 
  -2  19   6        4.38       43.31     78.44 o 
  -1  19   6        5.04       24.34     70.51 o 
   0  19   6        0.14      -33.34     71.55 o 
   1  19   6       17.84        3.97     87.06 o 
   2  19   6        1.01       47.16     91.10 o 
  -6  20   6        4.37      -91.49     95.61 o 
  -5  20   6        3.50      -40.21     89.58 o 
  -4  20   6       49.95       46.10     87.74 o 
  -3  20   6        7.46       97.79     76.85 o 
  -2  20   6       28.88        6.73    101.42 o 
  -1  20   6        6.56       24.86     83.04 o 
   0  20   6        0.21       -8.07     76.00 o 
   1  20   6        0.25       83.74     92.34 o 
  -4  21   6       25.56       25.03     92.30 o 
  -3  21   6        6.01       16.78     81.44 o 
  -2  21   6       16.00        0.98     80.19 o 
  -1  21   6        7.99       44.12     88.18 o 
 -13   1   7        7.14     -242.29    166.58 o 
 -12   1   7      242.32      207.22    148.42 o 
 -11   1   7       92.26      102.62     68.57 o 
 -10   1   7      123.99      164.87     60.90 o 
  -9   1   7      196.12      247.65     49.36 o 
  -8   1   7      168.82      265.50     42.25 o 
  -7   1   7      476.77      598.48     37.58 o 
  -6   1   7        1.16       53.96     29.96 o 
  -5   1   7      604.28      701.29     36.26 o 
  -4   1   7     1166.85     1155.50     38.62 o 
  -3   1   7      236.39      170.12     27.65 o 
  -2   1   7      288.62      307.85     26.87 o 
  -1   1   7     1950.55     1777.61     50.67 o 
   0   1   7     2304.29     1964.54     54.49 o 
   1   1   7     2242.51     2137.09     66.27 o 
   2   1   7     1813.32     1648.29     70.00 o 
   3   1   7     1164.36     1207.03     55.94 o 
   4   1   7      600.52      733.35     57.69 o 
   5   1   7       85.91       27.67     66.83 o 
   6   1   7      389.63      247.45     69.96 o 
   7   1   7       13.62     -149.47     99.65 o 
   8   1   7       11.79     -256.97    222.18 o 
 -13   2   7        0.89     -112.86    157.96 o 
 -12   2   7       18.02        6.33     76.31 o 
 -11   2   7      108.46      138.65     69.83 o 
 -10   2   7       96.29      144.76     61.85 o 
  -9   2   7      674.43      891.03     69.36 o 
  -8   2   7      780.50      752.35     44.56 o 
  -7   2   7     1642.17     1472.51     45.13 o 
  -6   2   7     8802.41     8113.06    129.14 o 
  -5   2   7     6083.15     6040.94    114.41 o 
  -4   2   7    13032.61    12992.68    198.55 o 
  -3   2   7     3022.08     3183.74     60.40 o 
  -2   2   7     8473.96     8343.61    130.00 o 
  -1   2   7    12900.38    12265.71    201.57 o 
   0   2   7     4135.25     3962.58     84.57 o 
   1   2   7     5837.85     5405.76    109.89 o 
   2   2   7      899.77      878.03     61.07 o 
   3   2   7     1401.76     1523.44     70.06 o 
   4   2   7      382.97      498.62     55.66 o 
   5   2   7       15.53      -87.48     58.32 o 
   6   2   7       53.63      -17.48     98.42 o 
   7   2   7       26.18     -177.57    146.83 o 
 -13   3   7       21.10      -36.98    100.47 o 
 -12   3   7       31.54       -1.02     77.40 o 
 -11   3   7        2.34       10.34     67.90 o 
 -10   3   7        2.20       -3.14     69.65 o 
  -9   3   7        4.59       82.63     57.33 o 
  -8   3   7        4.70       16.13     68.51 o 
  -7   3   7      624.59      666.56     41.03 o 
  -6   3   7        1.43        7.40     30.69 o 
  -5   3   7     1022.42     1131.63     40.22 o 
  -4   3   7     3651.43     4011.84     71.85 o 
  -3   3   7      122.63      168.25     27.33 o 
  -2   3   7     1291.56     1549.32     39.07 o 
  -1   3   7      118.58       86.81     28.50 o 
   0   3   7      164.64      249.75     30.26 o 
   1   3   7       49.72       89.50     48.40 o 
   2   3   7      217.11      183.83     41.82 o 
   3   3   7        0.56       74.72     45.88 o 
   4   3   7       30.88        0.64     52.22 o 
   5   3   7        3.95      -69.12     62.86 o 
   6   3   7       60.15      -51.08     76.52 o 
   7   3   7       32.44     -130.54     87.03 o 
 -13   4   7       64.57      -62.71    217.60 o 
 -12   4   7        9.37     -114.28     76.18 o 
 -11   4   7        9.12       -7.56     79.69 o 
 -10   4   7        5.07       36.11     64.24 o 
  -9   4   7      146.44      100.93     57.59 o 
  -8   4   7      496.74      541.28     56.04 o 
  -7   4   7      224.35      380.82     43.63 o 
  -6   4   7     1109.93     1062.41     48.80 o 
  -5   4   7     1516.43     1536.89     50.67 o 
  -4   4   7     1250.60     1397.03     43.11 o 
  -3   4   7     2818.20     2563.46     55.48 o 
  -2   4   7     2106.58     2052.40     44.98 o 
  -1   4   7      791.19      888.00     35.30 o 
   0   4   7      514.47      455.44     34.32 o 
   1   4   7      201.40      207.84     37.44 o 
   2   4   7       27.09      -49.46     40.11 o 
   3   4   7        7.14       -5.21     45.88 o 
   4   4   7     1154.31     1132.63     63.12 o 
   5   4   7       25.94      -87.85     58.57 o 
   6   4   7      348.60      279.21     69.52 o 
   7   4   7      289.63       85.17    146.49 o 
 -13   5   7       12.25     -137.31    168.01 o 
 -12   5   7        1.24     -107.01    116.24 o 
 -11   5   7       80.70       80.46     74.37 o 
 -10   5   7      213.56      154.25     82.88 o 
  -9   5   7        7.62      -47.70     60.92 o 
  -8   5   7      435.17      551.68     49.57 o 
  -7   5   7      672.00      630.13     46.90 o 
  -6   5   7      142.78      149.96     35.26 o 
  -5   5   7      545.78      691.65     42.29 o 
  -4   5   7       71.33       63.72     32.35 o 
  -3   5   7      406.08      502.79     30.85 o 
  -2   5   7      218.96      163.43     26.11 o 
  -1   5   7      678.31      680.00     30.01 o 
   0   5   7      732.49      873.52     38.20 o 
   1   5   7     1612.27     1428.66     53.14 o 
   2   5   7      240.35      260.25     43.60 o 
   3   5   7      269.50      411.09     50.42 o 
   4   5   7      780.17      817.52     69.54 o 
   5   5   7       73.41      -10.47     62.02 o 
   6   5   7        0.34      -25.87    100.00 o 
   7   5   7        1.34     -155.90    138.61 o 
 -13   6   7       31.74       69.86    150.78 o 
 -12   6   7        0.43      -88.57     92.27 o 
 -11   6   7       71.09       25.86     74.86 o 
 -10   6   7       10.36      -83.14     65.64 o 
  -9   6   7       29.94        7.12     51.33 o 
  -8   6   7      345.80      361.98     49.50 o 
  -7   6   7     1009.60     1098.25     53.02 o 
  -6   6   7      113.49       91.69     35.34 o 
  -5   6   7      126.62      121.70     37.02 o 
  -4   6   7     1108.89     1332.80     45.23 o 
  -3   6   7     1630.41     1448.22     54.38 o 
  -2   6   7      450.83      430.07     28.46 o 
  -1   6   7     2052.25     2096.13     46.92 o 
   0   6   7     1726.29     1544.03     47.10 o 
   1   6   7     1515.32     1425.07     53.85 o 
   2   6   7      352.15      485.18     46.46 o 
   3   6   7     1008.75     1011.19     57.32 o 
   4   6   7      950.24      886.03     63.50 o 
   5   6   7      391.54      365.34     70.13 o 
   6   6   7      369.59      257.43    149.60 o 
   7   6   7      167.55       10.33    119.26 o 
 -13   7   7       14.89     -149.68    223.91 o 
 -12   7   7      102.47     -114.19     89.57 o 
 -11   7   7      103.26       86.83     75.91 o 
 -10   7   7       96.00       75.16     67.95 o 
  -9   7   7       30.49       15.56     52.25 o 
  -8   7   7     1468.73     1298.08     59.48 o 
  -7   7   7      510.96      679.19     48.93 o 
  -6   7   7       51.79       44.04     35.63 o 
  -5   7   7      141.29      111.07     35.08 o 
  -4   7   7       60.37       66.15     33.75 o 
  -3   7   7      752.05      744.61     41.37 o 
  -2   7   7      151.61      251.86     27.61 o 
  -1   7   7      441.55      460.69     29.77 o 
   0   7   7      134.45      164.32     39.56 o 
   1   7   7     4119.27     3826.43     88.00 o 
   2   7   7      885.28      933.66     60.67 o 
   3   7   7      408.94      383.89     58.50 o 
   4   7   7      795.25      785.60     69.17 o 
   5   7   7      138.56      147.33     79.71 o 
   6   7   7      256.20       91.52     90.89 o 
   7   7   7       13.37     -166.17    149.49 o 
 -13   8   7        0.18      -98.53    154.25 o 
 -12   8   7       63.50     -151.68    101.12 o 
 -11   8   7        0.64     -114.01     76.00 o 
 -10   8   7        1.99     -101.40     67.60 o 
  -9   8   7       21.32       36.28     53.60 o 
  -8   8   7       27.04       76.85     49.05 o 
  -7   8   7      157.08      204.40     45.92 o 
  -6   8   7       96.18      199.04     37.66 o 
  -5   8   7      355.15      448.18     38.94 o 
  -4   8   7      185.77      158.62     35.24 o 
  -3   8   7      959.88     1097.54     46.59 o 
  -2   8   7      431.14      573.87     48.50 o 
  -1   8   7      324.60      273.26     33.93 o 
   0   8   7      476.17      553.44     50.46 o 
   1   8   7      823.31      825.95     55.65 o 
   2   8   7      322.29      231.59     54.04 o 
   3   8   7      421.42      412.53     60.29 o 
   4   8   7       79.06      -15.02     75.26 o 
   5   8   7      132.94      127.97     75.19 o 
   6   8   7      109.58       42.35    101.94 o 
   7   8   7      130.44      -42.13     99.59 o 
 -12   9   7       26.50     -131.17     87.45 o 
 -11   9   7       68.88      -13.27     78.31 o 
 -10   9   7        2.09     -104.02     69.35 o 
  -9   9   7       21.63      -23.83     55.23 o 
  -8   9   7        1.36       58.16     50.06 o 
  -7   9   7       33.61      106.24     52.03 o 
  -6   9   7       46.08       -7.71     42.61 o 
  -5   9   7        1.93      -19.69     37.11 o 
  -4   9   7        6.04       22.15     40.01 o 
  -3   9   7        1.04      -32.17     38.40 o 
  -2   9   7      274.23      266.97     39.49 o 
  -1   9   7       40.91       47.31     38.23 o 
   0   9   7      825.41      915.64     50.29 o 
   1   9   7      219.18      231.55     45.84 o 
   2   9   7      148.19      139.63     55.64 o 
   3   9   7      123.42       17.81     59.18 o 
   4   9   7       58.16      -79.36     73.67 o 
   5   9   7      206.73      185.23     73.76 o 
   6   9   7       86.81      -28.50    105.33 o 
 -12  10   7       10.35      -39.77    101.68 o 
 -11  10   7        4.17       -7.28     81.08 o 
 -10  10   7        0.18      -22.20     71.71 o 
  -9  10   7       72.25      -11.70     57.70 o 
  -8  10   7       86.55       42.46     52.06 o 
  -7  10   7      151.12      130.65     48.79 o 
  -6  10   7        3.42      -22.43     51.95 o 
  -5  10   7       44.75       45.65     44.27 o 
  -4  10   7        2.84      -36.33     44.63 o 
  -3  10   7        0.09       18.88     40.39 o 
  -2  10   7       51.57       11.23     39.58 o 
  -1  10   7       17.38       36.73     40.44 o 
   0  10   7      280.85      259.28     50.89 o 
   1  10   7      934.73      927.25     54.84 o 
   2  10   7      100.94      -71.56     56.26 o 
   3  10   7      499.27      442.06     67.39 o 
   4  10   7      482.99      478.74     71.62 o 
   5  10   7      673.11      505.79     88.04 o 
   6  10   7      373.10      244.30    125.29 o 
 -12  11   7        2.49     -165.59    110.39 o 
 -11  11   7       23.33      -22.88    103.98 o 
 -10  11   7        5.53     -102.05     74.14 o 
  -9  11   7      213.00       62.37     67.79 o 
  -8  11   7      281.47      271.82     63.73 o 
  -7  11   7       14.35      -35.88     57.52 o 
  -6  11   7       53.79       69.12     56.03 o 
  -5  11   7       46.96       94.85     46.19 o 
  -4  11   7      139.71      114.01     57.50 o 
  -3  11   7       64.10      100.58     43.31 o 
  -2  11   7        2.31       -4.89     42.48 o 
  -1  11   7       10.97      -22.89     42.73 o 
   0  11   7       22.69       13.47     51.64 o 
   1  11   7      960.69      887.80     62.04 o 
   2  11   7       66.44       -2.25     63.82 o 
   3  11   7        3.43      -54.42     62.75 o 
   4  11   7      153.05      110.88     72.09 o 
   5  11   7       15.24     -103.20     86.12 o 
   6  11   7        1.76     -138.19     92.12 o 
 -11  12   7       31.90       23.67     96.39 o 
 -10  12   7       13.12     -115.20     76.80 o 
  -9  12   7       10.56      -65.30     71.14 o 
  -8  12   7        5.69       12.60     65.49 o 
  -7  12   7      389.54      366.45     63.69 o 
  -6  12   7       17.05       13.72     57.46 o 
  -5  12   7       75.28       43.41     60.95 o 
  -4  12   7       99.58       88.60     50.36 o 
  -3  12   7        1.10      -21.94     44.94 o 
  -2  12   7       20.17       -9.69     45.09 o 
  -1  12   7       31.36       -8.10     44.99 o 
   0  12   7      976.11      997.95     64.72 o 
   1  12   7        4.36      -37.10     55.65 o 
   2  12   7      107.57       51.03     68.10 o 
   3  12   7       46.25       20.31     65.88 o 
   4  12   7        0.48      -41.85     72.23 o 
   5  12   7        9.14      -84.10     87.30 o 
   6  12   7        3.76     -169.92    115.03 o 
 -11  13   7       19.24      -64.76    101.05 o 
 -10  13   7       85.21      -67.09     90.41 o 
  -9  13   7        0.99        9.54     74.76 o 
  -8  13   7      236.33      267.72     71.16 o 
  -7  13   7        1.12       11.39     64.02 o 
  -6  13   7        5.98      -36.84     60.55 o 
  -5  13   7        0.04        0.83     58.23 o 
  -4  13   7       26.91        5.32     54.91 o 
  -3  13   7       10.87       46.60     48.01 o 
  -2  13   7      265.50      276.09     49.89 o 
  -1  13   7      115.62       90.57     48.60 o 
   0  13   7     1094.65     1122.76     68.10 o 
   1  13   7      189.19      228.92     60.60 o 
   2  13   7        5.59      -27.26     70.22 o 
   3  13   7      636.22      581.73     80.47 o 
   4  13   7      123.07      137.33     75.46 o 
   5  13   7      220.82      110.49     90.99 o 
 -11  14   7       12.15       -8.45    102.10 o 
 -10  14   7       16.27      -58.91     88.75 o 
  -9  14   7       88.56       76.02     77.84 o 
  -8  14   7       40.29       23.61     72.14 o 
  -7  14   7       92.55      129.25     68.26 o 
  -6  14   7       10.98      -38.77     62.99 o 
  -5  14   7        4.17      -99.02     66.01 o 
  -4  14   7       24.52       30.37     55.57 o 
  -3  14   7        7.25       28.58     50.39 o 
  -2  14   7      147.72      149.24     51.14 o 
  -1  14   7       15.54       35.84     50.79 o 
   0  14   7      263.91      227.22     61.61 o 
   1  14   7       69.28       70.76     62.21 o 
   2  14   7       20.76      -30.14     72.76 o 
   3  14   7      192.00      186.43     80.36 o 
   4  14   7      186.79      167.97     97.53 o 
   5  14   7      113.59      154.01    160.26 o 
 -10  15   7        0.04     -129.23     87.92 o 
  -9  15   7       37.43      -11.03     81.08 o 
  -8  15   7      204.41      106.66     76.27 o 
  -7  15   7       52.24      -62.28     70.47 o 
  -6  15   7        5.42        9.34     66.27 o 
  -5  15   7        0.10      -13.06     61.64 o 
  -4  15   7        1.49      -36.28     54.78 o 
  -3  15   7       34.94       19.36     53.51 o 
  -2  15   7      111.96      182.20     54.25 o 
  -1  15   7        5.33       20.93     53.47 o 
   0  15   7        2.76       12.46     62.51 o 
   1  15   7      247.80      184.21     65.77 o 
   2  15   7       41.00      -14.47     76.14 o 
   3  15   7      110.25      155.54     82.71 o 
   4  15   7       10.30     -118.53    111.82 o 
  -9  16   7        3.47      -47.83     85.49 o 
  -8  16   7       51.38       83.06     79.72 o 
  -7  16   7       47.31      -58.50     73.83 o 
  -6  16   7        7.40      -24.60     78.18 o 
  -5  16   7      129.70      124.00     66.25 o 
  -4  16   7       13.31      -53.29     58.00 o 
  -3  16   7       22.10       29.97     61.80 o 
  -2  16   7       80.61       87.02     56.37 o 
  -1  16   7      107.60       51.54     56.62 o 
   0  16   7      199.19      215.90     67.05 o 
   1  16   7       61.74       43.58     69.05 o 
   2  16   7       33.01       35.96     79.06 o 
   3  16   7       35.43       53.04     86.54 o 
   4  16   7        0.55       17.76    103.42 o 
  -9  17   7        8.23       14.10     99.69 o 
  -8  17   7        1.84       -5.71     91.93 o 
  -7  17   7        1.44      -22.68     88.27 o 
  -6  17   7       52.59      123.78     71.43 o 
  -5  17   7        2.62      -27.54     68.62 o 
  -4  17   7        4.20       32.33     61.33 o 
  -3  17   7       21.46       64.92     65.74 o 
  -2  17   7      126.86      171.10     60.31 o 
  -1  17   7       48.73       45.19     59.53 o 
   0  17   7        0.88      -40.09     67.66 o 
   1  17   7        7.75      -56.22     70.97 o 
   2  17   7       52.08      116.40     84.62 o 
   3  17   7       40.49       32.55     88.83 o 
  -8  18   7        1.17        3.68     98.37 o 
  -7  18   7       95.13       68.67     92.36 o 
  -6  18   7        0.66       10.64     87.37 o 
  -5  18   7      101.27      169.23     85.79 o 
  -4  18   7       17.50       32.45     71.87 o 
  -3  18   7       16.15       81.35     63.69 o 
  -2  18   7      131.87      142.42     62.64 o 
  -1  18   7       78.47      158.69     63.17 o 
   0  18   7        5.67        3.27     72.68 o 
   1  18   7       10.48      -30.94     75.86 o 
   2  18   7      176.52      253.29     89.40 o 
  -7  19   7        1.46      -73.22     95.23 o 
  -6  19   7        0.79       31.50     90.35 o 
  -5  19   7       11.05       64.78     88.29 o 
  -4  19   7       23.65       41.09     87.65 o 
  -3  19   7        4.96      -97.11     75.79 o 
  -2  19   7      120.36       90.60     84.94 o 
  -1  19   7       19.49       84.08     91.07 o 
   0  19   7        5.45       28.27     76.45 o 
   1  19   7       54.50       38.40     79.47 o 
  -5  20   7        3.19       56.89     94.40 o 
  -4  20   7        2.49       17.54     91.39 o 
  -3  20   7       13.47       23.46     80.30 o 
  -2  20   7       17.12       47.96     90.76 o 
  -1  20   7       66.56       82.50     94.50 o 
 -13   0   8       36.43      -53.32    159.27 o 
 -12   0   8       11.34      -97.82    224.65 o 
 -11   0   8       55.21       63.15    105.72 o 
 -10   0   8      116.81      200.81     99.70 o 
  -9   0   8        2.11       21.13     70.21 o 
  -8   0   8     1368.23     1065.88     77.79 o 
  -7   0   8      351.68      330.15     52.96 o 
  -6   0   8      242.64      169.77     58.65 o 
  -5   0   8      185.05      233.25     56.24 o 
  -4   0   8        0.62      -91.99     61.33 o 
  -3   0   8       52.04      -43.05     54.91 o 
  -2   0   8       97.70       16.89     40.95 o 
  -1   0   8      341.61      353.41     53.81 o 
   0   0   8      103.52      222.76     55.87 o 
   1   0   8     2662.29     2299.56    191.09 o 
   2   0   8     1105.14     1093.90     77.70 o 
   3   0   8     2657.57     2723.06    169.94 o 
   4   0   8      554.68      653.00    112.68 o 
   5   0   8     1870.38     1956.57    120.42 o 
   6   0   8     1403.38     1395.30    161.13 o 
   7   0   8      920.95      975.92    554.47 o 
 -13   1   8        0.69     -125.94    120.74 o 
 -12   1   8        9.00      -53.14     84.50 o 
 -11   1   8       23.01       -3.79     75.70 o 
 -10   1   8        9.25       97.19     61.62 o 
  -9   1   8      361.23      369.77     58.23 o 
  -8   1   8      374.57      359.41     47.87 o 
  -7   1   8      247.65      400.77     39.06 o 
  -6   1   8        0.21      -35.03     34.12 o 
  -5   1   8      702.33      638.45     38.34 o 
  -4   1   8        4.43      -45.95     31.33 o 
  -3   1   8      544.27      479.30     34.96 o 
  -2   1   8      254.91      239.15     32.04 o 
  -1   1   8     1497.12     1505.81     52.13 o 
   0   1   8      905.55      870.76     45.57 o 
   1   1   8     2334.66     1917.74     87.49 o 
   2   1   8     1284.01     1396.77     72.82 o 
   3   1   8      537.41      665.15     62.57 o 
   4   1   8      381.20      374.64     60.94 o 
   5   1   8      137.95      253.32     76.73 o 
   6   1   8      261.72      297.71    117.71 o 
   7   1   8       82.22       38.51    200.69 o 
 -13   2   8        0.63     -173.81    115.87 o 
 -12   2   8        0.27      -24.48     84.87 o 
 -11   2   8        1.67       14.52     68.82 o 
 -10   2   8      120.92      147.57     62.58 o 
  -9   2   8       14.81       63.88     62.42 o 
  -8   2   8        3.82        0.87     49.77 o 
  -7   2   8     2057.06     1943.97     59.46 o 
  -6   2   8      361.77      404.11     35.25 o 
  -5   2   8      200.06      112.71     37.65 o 
  -4   2   8      136.21      145.01     32.43 o 
  -3   2   8     1301.38     1431.25     42.06 o 
  -2   2   8      448.27      468.13     36.89 o 
  -1   2   8       26.11       55.71     32.81 o 
   0   2   8     1069.38     1251.76     51.95 o 
   1   2   8       13.78       36.23     47.33 o 
   2   2   8       96.31      208.71     51.57 o 
   3   2   8       42.08      148.30     52.47 o 
   4   2   8      130.00      194.73     59.73 o 
   5   2   8       20.56        4.28     65.56 o 
   6   2   8       66.80       25.92     92.45 o 
   7   2   8      101.42       59.66    138.42 o 
 -13   3   8       51.02       -5.25    107.47 o 
 -12   3   8       52.32       58.24     77.22 o 
 -11   3   8       96.08      139.96     69.98 o 
 -10   3   8       72.62      147.19     71.74 o 
  -9   3   8      368.26      315.54     61.14 o 
  -8   3   8      202.43      239.65     49.94 o 
  -7   3   8       10.42       22.55     40.59 o 
  -6   3   8       63.08        7.87     38.54 o 
  -5   3   8      100.21       84.34     37.17 o 
  -4   3   8     1131.53     1068.40     40.18 o 
  -3   3   8     1291.36     1290.87     40.64 o 
  -2   3   8      375.90      441.85     31.01 o 
  -1   3   8     2762.78     2361.25     57.64 o 
   0   3   8     7509.35     6607.53    131.19 o 
   1   3   8     2716.43     2498.11    109.56 o 
   2   3   8     1964.68     1866.26     97.92 o 
   3   3   8     2127.23     1743.04     80.66 o 
   4   3   8     1021.54     1236.44     69.61 o 
   5   3   8      769.02      821.05     74.46 o 
   6   3   8      250.57      135.13    101.55 o 
   7   3   8      108.62       41.94    178.69 o 
 -13   4   8       75.72      -90.99    144.74 o 
 -12   4   8        3.69      -15.84     90.06 o 
 -11   4   8       44.76       20.30     80.35 o 
 -10   4   8       67.67       59.51     66.03 o 
  -9   4   8      255.64      226.69     60.81 o 
  -8   4   8       29.85      102.50     49.94 o 
  -7   4   8      254.57      252.39     46.92 o 
  -6   4   8      318.36      373.73     51.28 o 
  -5   4   8      293.27      477.88     47.39 o 
  -4   4   8      116.80      123.61     31.75 o 
  -3   4   8      443.50      447.29     32.21 o 
  -2   4   8      386.71      441.33     31.65 o 
  -1   4   8      568.71      653.94     40.36 o 
   0   4   8     3700.13     3385.99     88.52 o 
   1   4   8      523.65      549.00     45.96 o 
   2   4   8      681.36      810.42     54.20 o 
   3   4   8      658.05      739.73     58.87 o 
   4   4   8      932.68      928.80     78.42 o 
   5   4   8      660.09      688.61     71.89 o 
   6   4   8      498.13      518.85     98.30 o 
 -13   5   8       88.49       81.57    131.57 o 
 -12   5   8       61.64      -24.35     90.91 o 
 -11   5   8       24.44      -54.86     74.49 o 
 -10   5   8       41.62       49.36     67.71 o 
  -9   5   8       40.14       10.10     60.85 o 
  -8   5   8      832.33      772.11     56.14 o 
  -7   5   8       21.98       57.73     46.04 o 
  -6   5   8      144.33      178.02     40.01 o 
  -5   5   8        8.22       28.61     40.37 o 
  -4   5   8        0.92       18.45     38.52 o 
  -3   5   8       43.58       58.72     30.48 o 
  -2   5   8      380.01      313.93     31.06 o 
  -1   5   8      391.94      363.09     36.64 o 
   0   5   8      284.90      424.97     42.09 o 
   1   5   8       87.91       40.74     45.26 o 
   2   5   8        9.30       58.12     47.69 o 
   3   5   8      443.19      560.39     57.52 o 
   4   5   8        3.46       26.06     60.73 o 
   5   5   8      263.60      185.20     79.04 o 
   6   5   8        9.87     -209.26    139.51 o 
 -13   6   8        9.43     -164.91    125.23 o 
 -12   6   8        0.04      -11.41     83.94 o 
 -11   6   8        0.26       55.42     75.70 o 
 -10   6   8        2.62        1.59     68.33 o 
  -9   6   8        1.24       61.16     56.24 o 
  -8   6   8      895.62      796.62     56.50 o 
  -7   6   8     1086.39     1073.30     55.65 o 
  -6   6   8      295.16      199.07     41.14 o 
  -5   6   8     1016.78     1024.23     46.94 o 
  -4   6   8     1050.01     1088.29     45.56 o 
  -3   6   8      585.77      640.93     39.99 o 
  -2   6   8     1690.03     1554.41     43.72 o 
  -1   6   8      488.88      523.69     38.42 o 
   0   6   8      478.29      677.62     45.63 o 
   1   6   8      103.42       38.91     50.24 o 
   2   6   8      140.07      107.75     48.95 o 
   3   6   8       11.22      -48.34     61.70 o 
   4   6   8      339.37      309.44     70.47 o 
   5   6   8       88.08      -51.10     80.00 o 
   6   6   8       97.57      -60.39    124.31 o 
 -13   7   8        0.60     -220.70    182.79 o 
 -12   7   8       16.58      -74.37     85.16 o 
 -11   7   8        0.24      -70.01     77.20 o 
 -10   7   8       41.17      -29.38     68.89 o 
  -9   7   8       52.80       48.57     54.97 o 
  -8   7   8      417.13      453.84     54.27 o 
  -7   7   8      164.36      218.93     48.66 o 
  -6   7   8        2.82        1.23     40.67 o 
  -5   7   8      106.13      117.03     39.76 o 
  -4   7   8      115.79      155.77     41.46 o 
  -3   7   8      859.03      854.26     41.20 o 
  -2   7   8      164.00      158.13     34.59 o 
  -1   7   8      436.22      415.76     44.93 o 
   0   7   8      968.98     1107.33     60.82 o 
   1   7   8        7.64       18.48     68.60 o 
   2   7   8      610.56      565.25     61.96 o 
   3   7   8      291.45      280.42     63.78 o 
   4   7   8      301.52      268.77     73.11 o 
   5   7   8       15.68      -77.39     76.20 o 
   6   7   8       20.47     -188.43    137.80 o 
 -13   8   8        0.37      -68.10    105.90 o 
 -12   8   8       71.46       95.28     87.68 o 
 -11   8   8       38.33       34.76     78.36 o 
 -10   8   8       95.98       95.08     70.18 o 
  -9   8   8      238.03      257.05     57.91 o 
  -8   8   8      426.91      480.04     55.78 o 
  -7   8   8      872.29      930.96     55.92 o 
  -6   8   8      868.97      858.07     47.80 o 
  -5   8   8     2071.34     1997.64     61.09 o 
  -4   8   8     1648.11     1660.24     56.66 o 
  -3   8   8     1172.92     1207.63     51.87 o 
  -2   8   8     1644.88     1692.56     57.05 o 
  -1   8   8     3280.65     2826.60     82.46 o 
   0   8   8      915.49      826.08     58.84 o 
   1   8   8       26.32       27.07     54.89 o 
   2   8   8      814.18      831.64     67.06 o 
   3   8   8       77.14       76.37     64.11 o 
   4   8   8      112.22       77.30     71.39 o 
   5   8   8       23.09      -21.31     88.68 o 
   6   8   8        1.92     -143.49     95.66 o 
 -12   9   8       45.36      -20.22     87.32 o 
 -11   9   8       71.61       77.43     79.74 o 
 -10   9   8        1.60      -16.71     70.77 o 
  -9   9   8      298.27      316.30     60.19 o 
  -8   9   8      242.87      255.71     54.93 o 
  -7   9   8        6.94       15.43     50.29 o 
  -6   9   8      274.39      312.95     56.86 o 
  -5   9   8       33.57       86.54     51.54 o 
  -4   9   8        8.73        4.64     44.98 o 
  -3   9   8       48.41       20.02     43.43 o 
  -2   9   8      381.20      295.59     44.99 o 
  -1   9   8      185.61      205.72     65.57 o 
   0   9   8      626.42      615.26     66.20 o 
   1   9   8       12.77       12.66     55.36 o 
   2   9   8      413.06      505.57     65.82 o 
   3   9   8      490.97      426.59     69.39 o 
   4   9   8       41.45      -86.43     71.22 o 
   5   9   8       11.64      -71.21     93.84 o 
   6   9   8        0.17     -155.29    103.53 o 
 -12  10   8       24.98      -78.02    103.34 o 
 -11  10   8       19.66       29.10     81.38 o 
 -10  10   8       48.92        1.99     73.13 o 
  -9  10   8      140.24      174.82     75.45 o 
  -8  10   8       19.71       93.52     63.81 o 
  -7  10   8      104.54      152.46     61.00 o 
  -6  10   8       95.89       73.94     58.01 o 
  -5  10   8        8.53       29.46     53.66 o 
  -4  10   8      395.81      392.88     48.86 o 
  -3  10   8       73.51      107.52     45.84 o 
  -2  10   8      110.23      131.55     45.66 o 
  -1  10   8      181.91      186.72     54.99 o 
   0  10   8       36.94       68.97     64.01 o 
   1  10   8      199.17      241.06     65.76 o 
   2  10   8       75.75       81.24     62.88 o 
   3  10   8        0.35      -20.32     91.02 o 
   4  10   8        0.35     -109.70     73.14 o 
   5  10   8       14.93     -134.53     89.68 o 
 -12  11   8        4.77     -118.38    102.10 o 
 -11  11   8       10.04       21.64     94.91 o 
 -10  11   8        6.14       -1.32     75.61 o 
  -9  11   8      325.09      372.96     72.30 o 
  -8  11   8       13.07      116.99     66.24 o 
  -7  11   8       17.15      -47.56     68.00 o 
  -6  11   8      107.48       70.73     60.73 o 
  -5  11   8       34.71       63.14     61.07 o 
  -4  11   8      274.67      196.82     49.30 o 
  -3  11   8       24.04       60.18     47.60 o 
  -2  11   8       24.28      -50.62     46.95 o 
  -1  11   8       57.12      107.96     57.22 o 
   0  11   8     1116.38     1017.07     76.00 o 
   1  11   8        3.35      -17.40     66.92 o 
   2  11   8       13.54       -9.25     71.64 o 
   3  11   8       76.57      -54.72     71.29 o 
   4  11   8        0.49      -77.04     99.04 o 
   5  11   8        0.91     -135.56    119.07 o 
 -11  12   8        0.41      -91.88     98.05 o 
 -10  12   8       74.73        2.96     78.71 o 
  -9  12   8       52.88       47.27     73.38 o 
  -8  12   8      174.03      170.74     69.01 o 
  -7  12   8      113.89      218.15     66.32 o 
  -6  12   8      423.21      522.25     65.85 o 
  -5  12   8      315.48      329.26     58.78 o 
  -4  12   8      912.07     1089.94     59.61 o 
  -3  12   8     1093.61     1207.93     59.66 o 
  -2  12   8      637.87      631.61     55.14 o 
  -1  12   8      527.53      565.24     63.78 o 
   0  12   8        5.50       61.09     60.87 o 
   1  12   8      588.78      517.01     75.29 o 
   2  12   8       30.58       18.07     74.06 o 
   3  12   8       21.55       11.59     78.85 o 
   4  12   8        0.11       22.85     87.14 o 
   5  12   8        0.40     -152.68    101.78 o 
 -11  13   8       38.53      -45.40    100.31 o 
 -10  13   8       10.55       19.41     82.33 o 
  -9  13   8       33.36      -75.83     75.71 o 
  -8  13   8        0.22       60.77     72.03 o 
  -7  13   8       63.03       39.17     67.61 o 
  -6  13   8        5.79        9.93     65.22 o 
  -5  13   8       30.41       55.56     54.08 o 
  -4  13   8      162.26      146.32     54.74 o 
  -3  13   8        0.11       64.93     52.68 o 
  -2  13   8       31.94       35.93     53.45 o 
  -1  13   8      144.13      152.25     63.85 o 
   0  13   8        2.79       34.12     63.54 o 
   1  13   8        0.65      -17.18     72.50 o 
   2  13   8        1.01        2.82     78.28 o 
   3  13   8       23.83       67.28     82.77 o 
   4  13   8        0.21       51.72     89.56 o 
 -10  14   8       24.19      -47.91     84.87 o 
  -9  14   8       18.15      -50.38     78.62 o 
  -8  14   8      103.56       89.08     75.54 o 
  -7  14   8       39.83      108.14     70.93 o 
  -6  14   8       14.50       63.86     74.00 o 
  -5  14   8      116.54       96.59     63.40 o 
  -4  14   8        1.45      -30.12     60.16 o 
  -3  14   8      125.36      100.50     56.03 o 
  -2  14   8      126.04      194.30     56.94 o 
  -1  14   8       73.56       47.93     65.26 o 
   0  14   8       13.27       40.19     65.95 o 
   1  14   8        0.85      -65.62     75.14 o 
   2  14   8        9.65      -10.31     79.91 o 
   3  14   8       47.54       69.89     86.05 o 
   4  14   8       13.94       98.74    103.81 o 
 -10  15   8       19.58      -95.41     87.76 o 
  -9  15   8       69.95        5.93     83.46 o 
  -8  15   8        4.23        0.47     77.88 o 
  -7  15   8       22.45       54.69     74.24 o 
  -6  15   8       15.14       55.66     77.00 o 
  -5  15   8        1.41      -46.52     65.59 o 
  -4  15   8       65.57       54.72     63.88 o 
  -3  15   8       81.95       94.62     59.46 o 
  -2  15   8       36.89       85.31     58.49 o 
  -1  15   8        2.07       36.74     68.01 o 
   0  15   8      158.86      191.09     69.53 o 
   1  15   8        1.04      -64.39     79.29 o 
   2  15   8        2.77      -30.33     82.49 o 
   3  15   8        3.78      -20.98     87.71 o 
  -9  16   8        0.30       20.13     87.09 o 
  -8  16   8       31.28        8.10     82.22 o 
  -7  16   8       45.20       33.98     76.31 o 
  -6  16   8        0.46      -72.39     69.92 o 
  -5  16   8       48.14       38.84     69.65 o 
  -4  16   8       66.23       82.68     67.36 o 
  -3  16   8       18.48       27.51     60.55 o 
  -2  16   8       40.42       36.99     61.54 o 
  -1  16   8       43.72      111.63     71.41 o 
   0  16   8      164.00      143.49     74.89 o 
   1  16   8       77.66       95.10     85.39 o 
   2  16   8        1.68       87.98     87.27 o 
  -8  17   8        1.38       28.41     85.78 o 
  -7  17   8        0.59      -14.67     89.09 o 
  -6  17   8       10.42      -20.69     73.64 o 
  -5  17   8       57.81       26.19     72.20 o 
  -4  17   8       25.28        6.00     65.21 o 
  -3  17   8       14.59       74.25     64.93 o 
  -2  17   8       35.51       74.01     73.87 o 
  -1  17   8       37.28       52.02     75.10 o 
   0  17   8       34.66       68.39     76.44 o 
   1  17   8        5.22       36.95     87.48 o 
   2  17   8       29.75       36.90     90.11 o 
  -7  18   8       33.39       36.83     92.93 o 
  -6  18   8        0.95      -31.71     77.23 o 
  -5  18   8       25.57       66.66     77.42 o 
  -4  18   8        0.20        2.05     75.32 o 
  -3  18   8        6.35       51.78     72.77 o 
  -2  18   8        0.90      113.42     77.43 o 
  -1  18   8        7.55      -22.82     77.64 o 
   0  18   8       24.70       33.18     78.67 o 
   1  18   8        5.72      -40.11     90.95 o 
  -6  19   8        9.27       -6.04     93.79 o 
  -5  19   8        5.07        5.13     93.87 o 
  -4  19   8        8.21        9.53     93.37 o 
  -3  19   8        3.19       70.60     76.75 o 
  -2  19   8       20.11       97.57     79.99 o 
  -1  19   8        0.51       71.90     81.33 o 
 -13   1   9       64.83        0.12     93.98 o 
 -12   1   9       53.55       66.75     86.77 o 
 -11   1   9       54.18      283.12     88.27 o 
 -10   1   9       15.21      120.76     74.21 o 
  -9   1   9      973.10      962.62     78.70 o 
  -8   1   9      613.84      697.99     56.07 o 
  -7   1   9       33.39      -64.03     43.52 o 
  -6   1   9      277.92      296.08     46.21 o 
  -5   1   9       56.55       -1.88     39.10 o 
  -4   1   9        0.47      -49.01     44.94 o 
  -3   1   9        5.51      -54.99     36.66 o 
  -2   1   9       97.90       52.21     41.05 o 
  -1   1   9      189.55      262.87     45.06 o 
   0   1   9      329.00      433.37     47.70 o 
   1   1   9        7.53      -53.10     47.02 o 
   2   1   9      514.96      474.55     55.30 o 
   3   1   9        2.77       21.95     63.96 o 
   4   1   9       54.45       17.66     65.50 o 
   5   1   9        6.58      -98.10     82.73 o 
   6   1   9       30.10      -72.25     85.68 o 
 -13   2   9        2.96     -138.17     92.11 o 
 -12   2   9        0.37      -17.30     86.14 o 
 -11   2   9       83.09      254.22     81.58 o 
 -10   2   9       25.65       55.97     64.96 o 
  -9   2   9      674.39      758.27     74.04 o 
  -8   2   9     2285.15     2071.33     76.93 o 
  -7   2   9      156.67      128.35     45.39 o 
  -6   2   9     2050.38     1864.10     65.28 o 
  -5   2   9     1278.99     1300.92     48.76 o 
  -4   2   9     3419.68     3529.38     81.24 o 
  -3   2   9     2820.81     2722.00     59.77 o 
  -2   2   9     1474.39     1503.08     56.35 o 
  -1   2   9     5083.22     4905.56    105.05 o 
   0   2   9       10.33       99.85     44.80 o 
   1   2   9       48.43       76.86     51.23 o 
   2   2   9      294.41      398.25     60.24 o 
   3   2   9        4.40       19.38     58.03 o 
   4   2   9        1.04       37.00     65.97 o 
   5   2   9       85.49       17.41     83.15 o 
   6   2   9       29.13      -21.68    116.85 o 
 -13   3   9        5.44     -107.00     94.43 o 
 -12   3   9        6.43     -101.40     85.83 o 
 -11   3   9       18.68       30.89     78.45 o 
 -10   3   9        3.40       10.08     72.81 o 
  -9   3   9      112.68      164.34     63.12 o 
  -8   3   9      964.91     1001.74     60.91 o 
  -7   3   9      140.93       67.70     45.72 o 
  -6   3   9      187.67      250.52     50.70 o 
  -5   3   9        7.44      -12.40     41.87 o 
  -4   3   9      242.92      234.08     42.56 o 
  -3   3   9      308.82      258.93     35.74 o 
  -2   3   9      315.03      416.60     44.35 o 
  -1   3   9      731.74      877.45     50.10 o 
   0   3   9     2154.22     1739.75     62.68 o 
   1   3   9       38.42       10.86     51.37 o 
   2   3   9      249.53      254.29     54.86 o 
   3   3   9      282.68      295.94     61.32 o 
   4   3   9      363.55      457.00     69.26 o 
   5   3   9       99.56       33.51     85.66 o 
   6   3   9      101.82        3.33    166.00 o 
 -13   4   9       10.36      -75.90     93.68 o 
 -12   4   9        6.41      -14.99     85.84 o 
 -11   4   9       58.74       54.08     81.42 o 
 -10   4   9        0.90       27.15     67.97 o 
  -9   4   9      284.68      170.37     63.63 o 
  -8   4   9     1480.73     1469.17     74.34 o 
  -7   4   9      704.64      804.56     78.28 o 
  -6   4   9      531.66      685.61     53.92 o 
  -5   4   9      424.60      453.53     45.09 o 
  -4   4   9      524.69      510.97     58.95 o 
  -3   4   9      775.79      920.41     40.47 o 
  -2   4   9      287.78      331.36     40.64 o 
  -1   4   9      349.40      311.87     47.57 o 
   0   4   9      149.67       46.63     52.92 o 
   1   4   9        0.58      -12.41     47.81 o 
   2   4   9       76.22      203.37     54.64 o 
   3   4   9      112.48      121.25     60.34 o 
   4   4   9      296.22      358.77     68.97 o 
   5   4   9      326.21      284.83     88.20 o 
 -13   5   9       18.46     -179.68    119.79 o 
 -12   5   9       23.03      -57.70     91.56 o 
 -11   5   9       72.65       17.23     75.28 o 
 -10   5   9      408.13      380.93     72.36 o 
  -9   5   9      152.43      201.10     58.93 o 
  -8   5   9        3.80       15.67     54.07 o 
  -7   5   9      771.00     1003.25     58.35 o 
  -6   5   9      158.80      121.22     53.83 o 
  -5   5   9       22.35      -30.69     45.69 o 
  -4   5   9       28.73       61.50     52.19 o 
  -3   5   9       29.71        2.93     39.32 o 
  -2   5   9        6.43      -33.98     39.01 o 
  -1   5   9      179.20      134.66     43.31 o 
   0   5   9       60.93      -25.49     63.94 o 
   1   5   9       41.69      116.58     49.71 o 
   2   5   9       75.08      181.79     55.77 o 
   3   5   9       29.78      -15.58     68.76 o 
   4   5   9        0.98       -6.41     75.33 o 
   5   5   9        0.88     -134.32     91.65 o 
 -13   6   9        1.13     -167.90    111.93 o 
 -12   6   9        0.82      -56.15     84.76 o 
 -11   6   9        1.52      -71.03     76.68 o 
 -10   6   9       75.84       52.49     70.86 o 
  -9   6   9      163.79      290.83     62.50 o 
  -8   6   9      166.58      257.66     62.12 o 
  -7   6   9      140.81      115.79     52.20 o 
  -6   6   9      123.20      136.52     62.55 o 
  -5   6   9       32.54        3.75     43.46 o 
  -4   6   9      154.07      114.26     59.94 o 
  -3   6   9      539.97      590.29     43.05 o 
  -2   6   9      350.53      326.51     45.77 o 
  -1   6   9       90.18      119.14     43.64 o 
   0   6   9      280.19      368.69     57.41 o 
   1   6   9     1074.62     1043.08     68.50 o 
   2   6   9       14.53       50.71     64.94 o 
   3   6   9      128.85       90.40     70.56 o 
   4   6   9       20.30       -7.58     76.07 o 
   5   6   9       94.39      -54.59    101.59 o 
 -13   7   9       13.29      -87.08    102.97 o 
 -12   7   9        6.27       76.13     87.38 o 
 -11   7   9       23.01       35.53     78.70 o 
 -10   7   9      102.64      147.21     71.78 o 
  -9   7   9       41.75       97.58     59.80 o 
  -8   7   9        7.53       11.69     55.34 o 
  -7   7   9        2.42       69.57     52.20 o 
  -6   7   9       97.16      102.88     46.45 o 
  -5   7   9      563.01      516.62     47.59 o 
  -4   7   9       16.95       -7.80     45.64 o 
  -3   7   9      391.92      485.50     50.41 o 
  -2   7   9     1045.99      924.21     62.62 o 
  -1   7   9     5325.23     4640.22    129.28 o 
   0   7   9      714.86      752.74     62.81 o 
   1   7   9      600.11      649.47     65.92 o 
   2   7   9     1648.68     1544.79     80.90 o 
   3   7   9      627.41      763.70     77.13 o 
   4   7   9      476.23      419.96     79.95 o 
   5   7   9      188.25       91.56    136.91 o 
 -12   8   9       21.05      -36.07     86.51 o 
 -11   8   9        7.52      -50.10     78.96 o 
 -10   8   9        1.46       47.64     72.27 o 
  -9   8   9       16.19      113.95     61.23 o 
  -8   8   9        9.58       56.70     56.70 o 
  -7   8   9       96.83      141.81     53.91 o 
  -6   8   9      159.15      163.95     47.74 o 
  -5   8   9      723.40      824.67     56.47 o 
  -4   8   9       99.91      170.96     48.36 o 
  -3   8   9       43.44       14.19     46.42 o 
  -2   8   9        3.51       -5.84     54.44 o 
  -1   8   9       66.05       85.18     62.75 o 
   0   8   9      318.15      199.94     65.97 o 
   1   8   9       43.66       -9.71     76.19 o 
   2   8   9       86.07       97.54     65.65 o 
   3   8   9      249.46      322.46     74.44 o 
   4   8   9       66.91       88.82     89.38 o 
   5   8   9      257.62      151.88     87.14 o 
 -12   9   9       44.60      -42.69     87.48 o 
 -11   9   9        9.39      -51.02     80.50 o 
 -10   9   9       62.85       81.63     74.23 o 
  -9   9   9        7.43       38.58     69.81 o 
  -8   9   9        0.46       73.51     65.25 o 
  -7   9   9       38.62       32.02     61.54 o 
  -6   9   9       12.22       82.79     53.61 o 
  -5   9   9      557.64      641.33     60.24 o 
  -4   9   9      244.04      202.52     50.14 o 
  -3   9   9       15.69      -12.20     48.60 o 
  -2   9   9     1046.67     1180.70     68.72 o 
  -1   9   9       62.96       79.70     63.86 o 
   0   9   9      385.22      316.46     69.65 o 
   1   9   9      156.55      212.93     71.44 o 
   2   9   9      519.22      478.12     72.70 o 
   3   9   9      150.46      156.11     74.48 o 
   4   9   9      161.56       72.84     85.69 o 
   5   9   9      200.79      116.39    116.79 o 
 -12  10   9       11.61      -80.55    129.19 o 
 -11  10   9        1.53     -116.74     92.65 o 
 -10  10   9        3.89       13.64     76.89 o 
  -9  10   9       56.76       56.05     72.60 o 
  -8  10   9       32.66       73.15     67.91 o 
  -7  10   9        1.09        2.38     64.12 o 
  -6  10   9       39.76       64.49     75.55 o 
  -5  10   9       32.72       43.37     58.13 o 
  -4  10   9        1.14      -20.75     51.28 o 
  -3  10   9      317.04      361.17     53.23 o 
  -2  10   9      124.14      150.56     60.03 o 
  -1  10   9       22.92       37.64     67.65 o 
   0  10   9       17.01       15.04     69.90 o 
   1  10   9      237.21      246.71     74.53 o 
   2  10   9       57.47       75.59     78.17 o 
   3  10   9      342.90      293.18     84.47 o 
   4  10   9      105.15     -135.83    101.73 o 
 -11  11   9       10.97      -56.82     94.91 o 
 -10  11   9       23.48       66.52     80.03 o 
  -9  11   9       22.91      -53.79     75.16 o 
  -8  11   9       22.90       18.93     70.58 o 
  -7  11   9        1.47      103.70     68.22 o 
  -6  11   9        8.90       -7.98     65.12 o 
  -5  11   9        9.13      -47.64     64.34 o 
  -4  11   9      281.89      294.43     55.72 o 
  -3  11   9      157.47      222.86     54.32 o 
  -2  11   9      106.54      113.79     63.08 o 
  -1  11   9      829.36      748.12     77.25 o 
   0  11   9        5.34       -6.18     72.05 o 
   1  11   9      404.37      465.18     78.23 o 
   2  11   9      275.87      251.22     81.97 o 
   3  11   9      157.75      223.35     85.85 o 
   4  11   9       52.11       32.82     91.40 o 
 -11  12   9        0.25      -66.74    109.75 o 
 -10  12   9       16.78       12.94     82.64 o 
  -9  12   9       34.12      -24.35     76.88 o 
  -8  12   9       16.20       60.64     73.91 o 
  -7  12   9       56.53       77.19     70.31 o 
  -6  12   9        4.67       33.81     74.54 o 
  -5  12   9        4.38       74.57     60.39 o 
  -4  12   9       94.26       96.06     55.90 o 
  -3  12   9       57.85      130.64     55.57 o 
  -2  12   9      251.08      283.28     67.18 o 
  -1  12   9        5.28       46.41     72.29 o 
   0  12   9       20.84       32.50     74.93 o 
   1  12   9      170.60      175.39     79.08 o 
   2  12   9        4.54       70.40     82.09 o 
   3  12   9        2.99       19.93     86.66 o 
 -11  13   9        0.52      -25.41    101.96 o 
 -10  13   9       14.03     -118.71     85.21 o 
  -9  13   9        0.11      121.40     81.44 o 
  -8  13   9       10.15      -44.96     76.13 o 
  -7  13   9        1.14        7.71     72.16 o 
  -6  13   9       11.57       20.17     75.98 o 
  -5  13   9       58.16       77.87     63.72 o 
  -4  13   9      354.98      367.39     60.25 o 
  -3  13   9       99.77      146.52     58.60 o 
  -2  13   9      165.67      142.47     68.37 o 
  -1  13   9      205.56      243.63     76.40 o 
   0  13   9      188.47      249.22     79.22 o 
   1  13   9      442.62      348.21     83.88 o 
   2  13   9      175.40      183.85     86.64 o 
   3  13   9      271.76      322.28     93.82 o 
 -10  14   9        1.55       85.90     88.59 o 
  -9  14   9        3.75       24.80     83.58 o 
  -8  14   9        4.75       34.78     79.13 o 
  -7  14   9        7.36       12.41     74.46 o 
  -6  14   9       13.50      -42.40     68.82 o 
  -5  14   9        1.68      -48.83     67.86 o 
  -4  14   9        0.12       61.94     60.98 o 
  -3  14   9        0.25        8.36     69.57 o 
  -2  14   9        3.84      -30.55     70.03 o 
  -1  14   9        3.56      -61.79     78.71 o 
   0  14   9        8.84       54.92     80.24 o 
   1  14   9       51.48       87.29     86.09 o 
   2  14   9       35.72       -1.61     87.58 o 
  -9  15   9        6.36       42.95     87.05 o 
  -8  15   9        1.54      -65.70     80.80 o 
  -7  15   9        3.35      -39.86     86.26 o 
  -6  15   9        0.47       -1.30     73.04 o 
  -5  15   9        4.52      -18.26     71.12 o 
  -4  15   9       49.57      -36.22     61.95 o 
  -3  15   9        0.26        8.08     72.39 o 
  -2  15   9        6.86       49.79     73.60 o 
  -1  15   9       75.00        5.65     81.97 o 
   0  15   9       17.94      -24.28     83.59 o 
   1  15   9        4.11      -85.99     87.27 o 
   2  15   9        1.02       11.31     91.54 o 
  -9  16   9       27.07      -20.72     89.54 o 
  -8  16   9        2.20       44.09     85.80 o 
  -7  16   9       22.09     -115.48     88.52 o 
  -6  16   9        0.59      -50.24     75.84 o 
  -5  16   9      166.97       86.73     75.48 o 
  -4  16   9       98.80      125.68     72.51 o 
  -3  16   9        5.83      -94.53     75.03 o 
  -2  16   9      114.20      135.38     77.34 o 
  -1  16   9        0.38      -14.75     85.84 o 
   0  16   9       18.78      124.61     87.13 o 
   1  16   9        0.36      -72.64     90.05 o 
  -8  17   9       10.88       -3.64     98.40 o 
  -7  17   9        0.01      -52.06     79.20 o 
  -6  17   9        1.82       21.36     78.66 o 
  -5  17   9        1.25       21.09     77.28 o 
  -4  17   9       37.27       77.36     76.40 o 
  -3  17   9        2.47       13.35     77.56 o 
  -2  17   9       24.63      -20.15     80.79 o 
  -1  17   9        0.54     -100.47     87.07 o 
   0  17   9       38.37       76.84     89.72 o 
  -6  18   9        0.90       15.03     82.18 o 
  -5  18   9       32.53       20.78     80.54 o 
  -4  18   9       19.46       30.17     79.73 o 
  -3  18   9        0.66       80.18     82.88 o 
  -2  18   9        3.20       99.58     84.27 o 
  -1  18   9       13.39       19.91     92.97 o 
 -13   0  10        3.96        2.20    136.37 o 
 -12   0  10       11.92       -9.05    126.84 o 
 -11   0  10       69.46      136.54    116.33 o 
 -10   0  10      188.99      291.84    115.67 o 
  -9   0  10     1562.13     1230.30    125.64 o 
  -8   0  10      248.39      166.25     86.49 o 
  -7   0  10        4.88     -154.45    185.92 o 
  -6   0  10      211.13      140.30    131.98 o 
  -5   0  10      775.81      697.04     66.66 o 
  -4   0  10       82.03       93.02     58.06 o 
  -3   0  10      128.51      197.92     68.77 o 
  -2   0  10      292.59      227.32     69.28 o 
  -1   0  10        0.22      157.19     70.20 o 
   0   0  10       19.70      -42.68     71.07 o 
   1   0  10       34.06       64.02     94.12 o 
   2   0  10      133.19      186.55    100.08 o 
   3   0  10      707.10      745.25     98.85 o 
   4   0  10      233.20      246.36    134.05 o 
   5   0  10      311.51      487.21    120.66 o 
 -13   1  10        8.05       -8.92     95.80 o 
 -12   1  10        3.24       76.09     90.76 o 
 -11   1  10        5.78      128.20     85.38 o 
 -10   1  10       11.65       78.28     79.68 o 
  -9   1  10      125.29      180.53     77.49 o 
  -8   1  10        1.23      -59.19     64.58 o 
  -7   1  10       24.32      -72.79     48.53 o 
  -6   1  10      259.65      265.69     57.68 o 
  -5   1  10      439.14      343.78     50.76 o 
  -4   1  10       89.09      -30.57     45.11 o 
  -3   1  10     1427.07     1604.45     62.72 o 
  -2   1  10     1603.69     1446.60     60.85 o 
  -1   1  10     3199.42     2644.00     94.39 o 
   0   1  10      178.13      248.70     52.05 o 
   1   1  10      513.62      650.47     59.16 o 
   2   1  10     1018.14      936.07     82.39 o 
   3   1  10      585.04      788.93     78.97 o 
   4   1  10      397.22      521.65     95.70 o 
   5   1  10      131.43      122.67     98.10 o 
 -13   2  10        4.10       -5.24     95.19 o 
 -12   2  10        3.49       52.71     92.32 o 
 -11   2  10        0.80       88.57     85.66 o 
 -10   2  10        1.12      -64.45     79.35 o 
  -9   2  10      504.87      454.65     79.68 o 
  -8   2  10        3.69      -11.54     59.65 o 
  -7   2  10      148.39      116.77     53.26 o 
  -6   2  10      222.88      159.01     52.90 o 
  -5   2  10      114.44      115.45     51.53 o 
  -4   2  10      279.98      218.11     43.29 o 
  -3   2  10      297.78      301.61     49.07 o 
  -2   2  10     1194.91     1442.94     61.66 o 
  -1   2  10      333.24      468.01     51.74 o 
   0   2  10      407.27      404.45     69.37 o 
   1   2  10      591.32      718.45     60.31 o 
   2   2  10       50.80      108.43     78.77 o 
   3   2  10       27.59      187.04     67.36 o 
   4   2  10       83.41      183.78     74.19 o 
   5   2  10       98.82      -57.05     91.70 o 
 -13   3  10        0.37        5.45     96.17 o 
 -12   3  10       10.63      104.90     90.99 o 
 -11   3  10       24.29      104.22     84.11 o 
 -10   3  10       62.94      137.38     93.66 o 
  -9   3  10       69.03       41.86     77.34 o 
  -8   3  10      243.27      250.82     58.09 o 
  -7   3  10        1.87      -30.73     50.12 o 
  -6   3  10      183.71      243.40     50.57 o 
  -5   3  10      512.95      617.63     54.75 o 
  -4   3  10      490.26      596.33     47.35 o 
  -3   3  10     2263.44     1871.92     66.06 o 
  -2   3  10     2484.80     2304.36     71.30 o 
  -1   3  10     2601.50     2384.61     91.86 o 
   0   3  10     1452.92     1328.61     75.24 o 
   1   3  10     2179.04     1949.25    124.30 o 
   2   3  10     1319.79     1451.24     91.51 o 
   3   3  10      724.77      810.34     72.79 o 
   4   3  10      679.76      703.56     79.83 o 
   5   3  10      236.32      158.74    125.76 o 
 -13   4  10       32.26       12.43     97.87 o 
 -12   4  10        1.71       55.34     88.77 o 
 -11   4  10        2.08      -68.94    122.28 o 
 -10   4  10       13.95       11.23     76.65 o 
  -9   4  10      105.19      143.15     68.41 o 
  -8   4  10      125.58      184.68     58.28 o 
  -7   4  10       22.80       43.41     50.43 o 
  -6   4  10        0.28      -23.25     49.10 o 
  -5   4  10        0.71        4.26     50.82 o 
  -4   4  10        0.09        9.26     43.53 o 
  -3   4  10        9.83       48.33     53.01 o 
  -2   4  10      101.34       60.43     48.08 o 
  -1   4  10      198.07      223.98     53.23 o 
   0   4  10        3.64       -1.00     50.78 o 
   1   4  10      182.67      313.28     56.55 o 
   2   4  10      133.47      186.81     67.59 o 
   3   4  10       68.83      138.76     78.46 o 
   4   4  10       49.85       94.09     83.86 o 
 -13   5  10        1.46       61.76    129.83 o 
 -12   5  10       20.24       29.36    107.04 o 
 -11   5  10        3.83      108.93     79.49 o 
 -10   5  10      280.98      205.10     73.53 o 
  -9   5  10      405.22      363.37     63.94 o 
  -8   5  10        5.08       67.73     57.52 o 
  -7   5  10       41.20      -22.38     58.48 o 
  -6   5  10       12.03       32.09     53.78 o 
  -5   5  10       16.76       29.41     54.98 o 
  -4   5  10      240.96      281.54     47.37 o 
  -3   5  10        4.61       -3.52     52.13 o 
  -2   5  10       51.58       84.60     52.79 o 
  -1   5  10        0.00      -27.05     48.84 o 
   0   5  10        7.77       62.22     52.02 o 
   1   5  10      162.77      149.78     67.27 o 
   2   5  10       28.73       58.77     71.66 o 
   3   5  10        0.59        6.47     77.68 o 
   4   5  10       53.03        6.09     84.30 o 
 -13   6  10        8.30     -158.29    117.48 o 
 -12   6  10       17.47       33.17     94.47 o 
 -11   6  10       25.95      134.51     79.73 o 
 -10   6  10       45.96       14.91     73.97 o 
  -9   6  10      140.87      267.80     65.05 o 
  -8   6  10       13.12       69.08     58.32 o 
  -7   6  10      301.61      419.83     62.26 o 
  -6   6  10      418.97      371.47     77.19 o 
  -5   6  10      444.36      435.78     55.29 o 
  -4   6  10     1325.50     1351.81     61.31 o 
  -3   6  10       30.73        6.01     57.63 o 
  -2   6  10     1130.18     1026.86     76.79 o 
  -1   6  10        8.03       -1.94     66.01 o 
   0   6  10      319.04      436.44     66.07 o 
   1   6  10      215.44      273.89     68.56 o 
   2   6  10       78.36      105.45     73.30 o 
   3   6  10       21.76       20.86     78.67 o 
   4   6  10      127.06       91.37     91.56 o 
 -12   7  10        4.51       21.06     87.84 o 
 -11   7  10        0.01        6.52     80.24 o 
 -10   7  10       38.16        9.26     74.11 o 
  -9   7  10       87.98      138.53     64.83 o 
  -8   7  10       13.10       33.57     59.71 o 
  -7   7  10       99.30      167.46     58.05 o 
  -6   7  10        9.40       50.92     55.52 o 
  -5   7  10      301.26      322.68     61.06 o 
  -4   7  10      238.12      197.70     52.39 o 
  -3   7  10      168.00      101.85     60.74 o 
  -2   7  10      343.80      325.01     70.35 o 
  -1   7  10        7.10      -67.28     67.83 o 
   0   7  10     1514.78     1339.33     85.84 o 
   1   7  10      215.63      307.10     78.04 o 
   2   7  10      256.67      309.38     75.50 o 
   3   7  10       87.58      113.64     80.19 o 
   4   7  10       45.49      -45.76     85.85 o 
 -12   8  10        0.75       11.66     88.14 o 
 -11   8  10       30.73      125.39     82.21 o 
 -10   8  10        6.47      -51.15     75.34 o 
  -9   8  10      376.33      380.66     67.60 o 
  -8   8  10      246.81      309.36     70.94 o 
  -7   8  10       54.72       69.46     65.69 o 
  -6   8  10      130.63      123.54     64.72 o 
  -5   8  10      353.57      344.20     55.50 o 
  -4   8  10      332.14      295.27     54.75 o 
  -3   8  10      124.09      150.84     61.85 o 
  -2   8  10      270.90      259.95     71.03 o 
  -1   8  10       13.84       -2.93     69.89 o 
   0   8  10        7.78       20.15     73.07 o 
   1   8  10        0.40       78.00     76.74 o 
   2   8  10        0.85       46.23     81.47 o 
   3   8  10        2.49       -9.70     79.68 o 
   4   8  10       91.34       63.53     88.37 o 
 -12   9  10       41.23      -78.27    103.18 o 
 -11   9  10       35.67       11.83     94.85 o 
 -10   9  10        7.25      -34.43     88.19 o 
  -9   9  10      147.05      197.95     76.08 o 
  -8   9  10      283.38      267.19     71.67 o 
  -7   9  10        1.23       30.61     67.91 o 
  -6   9  10       64.65      178.68     65.30 o 
  -5   9  10        2.16       47.11     55.19 o 
  -4   9  10       13.17      -12.55     54.00 o 
  -3   9  10        0.81      -51.33     63.46 o 
  -2   9  10       86.73       44.60     69.78 o 
  -1   9  10       31.08       44.72     71.94 o 
   0   9  10      154.43      237.33     76.11 o 
   1   9  10       27.18      -19.41     77.34 o 
   2   9  10       33.60        1.32     83.07 o 
   3   9  10        1.55       30.74     88.51 o 
 -12  10  10        1.06       -1.58    104.04 o 
 -11  10  10        2.71       37.58     97.40 o 
 -10  10  10       32.21      -25.27     81.32 o 
  -9  10  10        1.69      105.09     77.90 o 
  -8  10  10       26.59      103.96     73.44 o 
  -7  10  10        3.45       64.54     69.29 o 
  -6  10  10      143.85      145.28     86.20 o 
  -5  10  10       31.89       10.50     57.66 o 
  -4  10  10       40.35       32.62     56.23 o 
  -3  10  10       13.64       -4.44     65.54 o 
  -2  10  10        1.35       26.50     93.00 o 
  -1  10  10       49.02      -52.77     74.61 o 
   0  10  10        4.08       75.87     76.74 o 
   1  10  10        0.27       26.61     80.41 o 
   2  10  10        0.16      -48.33     83.83 o 
   3  10  10        3.23      -55.71     90.74 o 
 -11  11  10        8.79       73.44    100.73 o 
 -10  11  10       16.78      -68.05     83.38 o 
  -9  11  10       17.58       73.13     80.04 o 
  -8  11  10        0.88      100.32     75.39 o 
  -7  11  10       32.42        8.48     71.90 o 
  -6  11  10       18.29       25.35     76.71 o 
  -5  11  10      152.51       97.30     59.39 o 
  -4  11  10       31.98       38.49     68.18 o 
  -3  11  10        0.40      -70.99     67.67 o 
  -2  11  10      103.28       42.40     75.88 o 
  -1  11  10        2.04      -30.30     77.28 o 
   0  11  10        0.19      -91.92     77.61 o 
   1  11  10        1.56       46.49     82.05 o 
   2  11  10        6.46       49.49     87.98 o 
   3  11  10        0.15        1.35     93.69 o 
 -11  12  10        3.35       87.21    104.92 o 
 -10  12  10       23.68       97.13     87.81 o 
  -9  12  10        0.61       30.17     81.67 o 
  -8  12  10      109.66      128.66     78.14 o 
  -7  12  10       84.30      142.50     75.11 o 
  -6  12  10      230.63      223.64     70.03 o 
  -5  12  10       90.90      133.38     62.32 o 
  -4  12  10        2.66       73.82     71.25 o 
  -3  12  10      144.17      164.93     72.68 o 
  -2  12  10       64.08       61.79     76.65 o 
  -1  12  10       59.13       69.69     80.50 o 
   0  12  10        4.65      -11.86     82.43 o 
   1  12  10        3.03       92.78     86.14 o 
   2  12  10        9.59      119.34     90.83 o 
 -10  13  10        1.16       68.63     91.67 o 
  -9  13  10        0.40       38.29     85.65 o 
  -8  13  10       39.77       92.55     80.88 o 
  -7  13  10       18.19       23.09     84.06 o 
  -6  13  10      178.28       92.44     71.82 o 
  -5  13  10        0.54       46.12     64.00 o 
  -4  13  10        0.55      119.06     73.50 o 
  -3  13  10       87.10      136.14     74.63 o 
  -2  13  10        6.44       79.79     81.14 o 
  -1  13  10      165.00       61.40     84.03 o 
   0  13  10        6.07       60.37     86.08 o 
   1  13  10       53.19       82.10     90.56 o 
   2  13  10        2.77       84.69     93.97 o 
 -10  14  10       10.67       47.64     93.94 o 
  -9  14  10        1.02      -12.04     88.15 o 
  -8  14  10        8.11       72.03     83.62 o 
  -7  14  10       12.19       40.07     88.37 o 
  -6  14  10       21.13      -17.04     73.77 o 
  -5  14  10       45.04      145.42     82.55 o 
  -4  14  10        5.13       35.27     75.96 o 
  -3  14  10       19.91      -96.29     76.05 o 
  -2  14  10       45.46       57.75     84.24 o 
  -1  14  10        0.62      -26.39     86.12 o 
   0  14  10        0.10       44.44     88.71 o 
   1  14  10       24.00       78.80     93.34 o 
  -9  15  10        7.38       76.75     91.85 o 
  -8  15  10        7.22       26.13     86.47 o 
  -7  15  10       10.17      -38.17     78.74 o 
  -6  15  10       68.75      107.45     77.81 o 
  -5  15  10       26.39      -15.44     84.63 o 
  -4  15  10       10.48       62.89     79.05 o 
  -3  15  10        1.67       59.10     80.55 o 
  -2  15  10       36.74       61.98     87.73 o 
  -1  15  10        1.49      -35.15     89.33 o 
   0  15  10        3.47      -39.22     91.99 o 
  -8  16  10        5.84      -22.83     98.99 o 
  -7  16  10       33.49        8.87     81.16 o 
  -6  16  10        3.57       -2.40     80.02 o 
  -5  16  10        4.38      -27.75     77.78 o 
  -4  16  10        1.95       42.51     81.22 o 
  -3  16  10        0.49       26.29     82.46 o 
  -2  16  10        5.40       -4.49     90.63 o 
  -1  16  10        0.01      -27.66     93.86 o 
  -6  17  10       27.19       63.32     84.54 o 
  -5  17  10       16.71       24.78     81.37 o 
  -4  17  10       23.89       23.35     94.45 o 
  -3  17  10        1.09       54.73     85.50 o 
  -2  17  10       63.62      114.53     95.50 o 
 -13   1  11       23.90       87.07    101.71 o 
 -12   1  11       85.33      153.90     96.06 o 
 -11   1  11       97.47      156.59     90.77 o 
 -10   1  11      327.13      249.66     87.83 o 
  -9   1  11        2.00      -19.75     82.08 o 
  -8   1  11      148.64       -0.21     72.47 o 
  -7   1  11        7.01      -93.81     62.54 o 
  -6   1  11       37.92      -22.14     54.06 o 
  -5   1  11      368.77      441.57     65.52 o 
  -4   1  11       61.10       98.19     54.22 o 
  -3   1  11        3.43      -27.64     53.30 o 
  -2   1  11      178.41      123.00     53.33 o 
  -1   1  11        7.45      -44.89     54.12 o 
   0   1  11      147.79      148.80     58.71 o 
   1   1  11        0.69       20.24     63.26 o 
   2   1  11       21.03       39.40     72.51 o 
   3   1  11       11.26      -29.47     73.26 o 
 -13   2  11        4.25       39.00    100.51 o 
 -12   2  11        0.15       69.02    129.65 o 
 -11   2  11        8.21      100.37     90.80 o 
 -10   2  11       72.81      109.76     86.09 o 
  -9   2  11        4.96      -45.48     82.18 o 
  -8   2  11      119.17       -5.35     71.24 o 
  -7   2  11      121.60      118.91     59.34 o 
  -6   2  11      497.01      596.85     62.41 o 
  -5   2  11      384.55      392.40     62.49 o 
  -4   2  11       35.65       -1.20     59.49 o 
  -3   2  11      306.06      371.43     55.63 o 
  -2   2  11      118.79       84.39     53.17 o 
  -1   2  11      248.47      154.22     55.93 o 
   0   2  11      160.07      238.11     58.53 o 
   1   2  11      147.92      291.62    109.84 o 
   2   2  11      365.55      486.74     85.03 o 
   3   2  11      246.58      269.58     75.26 o 
 -13   3  11       22.53      -10.20    100.83 o 
 -12   3  11        0.06       46.47    100.67 o 
 -11   3  11        5.75      112.69     88.95 o 
 -10   3  11      108.89       95.34     85.71 o 
  -9   3  11        4.91       28.38     93.05 o 
  -8   3  11       11.64      -18.76     65.45 o 
  -7   3  11       93.95      170.24     58.79 o 
  -6   3  11      157.67      137.85     55.29 o 
  -5   3  11       36.42       22.77     55.16 o 
  -4   3  11      879.56      920.89     67.98 o 
  -3   3  11      414.73      406.56     61.40 o 
  -2   3  11      494.85      390.50     55.85 o 
  -1   3  11        6.78      -15.19     55.14 o 
   0   3  11      279.27      279.07     64.32 o 
   1   3  11      452.28      431.23     64.88 o 
   2   3  11      164.26      218.34     68.22 o 
   3   3  11      155.69      284.86     92.94 o 
 -13   4  11       21.16       73.25    134.27 o 
 -12   4  11        6.00      119.07     94.75 o 
 -11   4  11        3.14       -6.30    103.62 o 
 -10   4  11      373.42      169.83     99.51 o 
  -9   4  11      104.04      107.96     66.23 o 
  -8   4  11       24.26       38.21     62.46 o 
  -7   4  11      118.69      123.22     55.70 o 
  -6   4  11      294.15      380.11     56.95 o 
  -5   4  11      104.55      196.00     57.27 o 
  -4   4  11      164.39      211.55     62.00 o 
  -3   4  11      498.33      494.05     63.87 o 
  -2   4  11       42.85       11.36     62.94 o 
  -1   4  11      120.42       42.95     79.46 o 
   0   4  11        0.48       48.64     58.91 o 
   1   4  11       17.56       66.43     72.70 o 
   2   4  11      163.64      122.01     79.59 o 
   3   4  11      275.01      397.93     88.78 o 
 -12   5  11        2.43      -20.89    112.74 o 
 -11   5  11       13.58      -54.24    114.62 o 
 -10   5  11      214.95      290.65     78.36 o 
  -9   5  11      144.83      232.66     67.59 o 
  -8   5  11        3.09       -0.02     62.29 o 
  -7   5  11      187.24      257.66     61.50 o 
  -6   5  11      139.69      205.50     64.59 o 
  -5   5  11        4.01       -5.96     53.60 o 
  -4   5  11       37.98       19.40     65.26 o 
  -3   5  11        0.07       57.72     63.69 o 
  -2   5  11        0.39      -10.04     72.10 o 
  -1   5  11        9.31      -62.21     73.65 o 
   0   5  11       10.87      -22.35     69.38 o 
   1   5  11       28.43       31.71     74.14 o 
   2   5  11        9.87       10.84     79.92 o 
   3   5  11        7.54       85.79     86.81 o 
 -12   6  11        0.75       44.14    111.47 o 
 -11   6  11       18.87       57.91     83.43 o 
 -10   6  11       83.88      153.19     78.87 o 
  -9   6  11       44.10       80.54     66.92 o 
  -8   6  11        1.83        3.81     63.72 o 
  -7   6  11       10.16      -19.77     61.01 o 
  -6   6  11        0.27       -5.73     59.76 o 
  -5   6  11      182.61      103.89     66.47 o 
  -4   6  11       26.50      -45.57     71.95 o 
  -3   6  11       40.49       61.50     73.73 o 
  -2   6  11        1.61       43.26     73.19 o 
  -1   6  11       23.65        9.78     76.32 o 
   0   6  11      544.11      424.83     81.63 o 
   1   6  11        7.99       84.82     83.01 o 
   2   6  11        5.45       77.21     81.42 o 
   3   6  11        4.98      -47.07     87.81 o 
 -12   7  11        2.71       60.43    103.61 o 
 -11   7  11        2.22       19.71     90.36 o 
 -10   7  11       21.99       97.83     79.77 o 
  -9   7  11       46.02      -18.37     68.17 o 
  -8   7  11        0.19      111.71     65.55 o 
  -7   7  11        1.30       37.48     68.88 o 
  -6   7  11      171.15      181.82     68.12 o 
  -5   7  11      361.18      307.00     69.86 o 
  -4   7  11      496.74      380.44     77.72 o 
  -3   7  11      734.06      638.19     79.10 o 
  -2   7  11      851.78      747.77     81.64 o 
  -1   7  11      925.39      817.84     85.93 o 
   0   7  11      238.63      277.34     80.55 o 
   1   7  11      893.20     1005.10     94.58 o 
   2   7  11      455.98      335.53     91.47 o 
   3   7  11      340.83      309.51     97.12 o 
 -12   8  11        6.99       -9.31    102.46 o 
 -11   8  11        0.02     -143.66     95.77 o 
 -10   8  11        0.86      -33.20     92.94 o 
  -9   8  11      165.88      207.75     79.01 o 
  -8   8  11       41.42      173.80     78.60 o 
  -7   8  11        3.34       -1.21     70.31 o 
  -6   8  11       19.50       11.22     67.01 o 
  -5   8  11       47.13        8.28     68.33 o 
  -4   8  11        6.15      -12.92     67.99 o 
  -3   8  11      110.07       89.17     75.03 o 
  -2   8  11       26.64       58.43     75.98 o 
  -1   8  11        6.39       25.57     78.64 o 
   0   8  11      113.83      191.09     82.81 o 
   1   8  11      106.16       87.28     87.16 o 
   2   8  11       26.02      177.46     91.91 o 
 -11   9  11        5.54      -88.62     98.04 o 
 -10   9  11       45.45       12.42     94.58 o 
  -9   9  11      162.38      207.50     81.39 o 
  -8   9  11       83.62      155.99     76.80 o 
  -7   9  11       61.82      118.18    103.46 o 
  -6   9  11       12.24       19.84     68.08 o 
  -5   9  11        1.44       60.79     70.64 o 
  -4   9  11      377.18      279.16     71.54 o 
  -3   9  11        6.24       32.82     78.02 o 
  -2   9  11      416.65      344.30     80.43 o 
  -1   9  11       77.00      172.93     82.85 o 
   0   9  11      202.90      225.38     84.58 o 
   1   9  11       43.77      -56.41     88.23 o 
   2   9  11       90.04      157.09     93.17 o 
 -11  10  11        0.19        4.84    102.98 o 
 -10  10  11        0.27       92.06     87.69 o 
  -9  10  11       41.87      186.21     83.43 o 
  -8  10  11       90.03      215.40     79.55 o 
  -7  10  11       82.99      125.84     76.06 o 
  -6  10  11       76.48       21.24     75.99 o 
  -5  10  11      246.31      232.74     74.81 o 
  -4  10  11        4.91       -6.87     72.42 o 
  -3  10  11      356.86      227.15     80.83 o 
  -2  10  11       44.00      102.63     81.29 o 
  -1  10  11       29.46        4.26     83.38 o 
   0  10  11       36.97       28.63     85.10 o 
   1  10  11        0.04        8.24     90.27 o 
   2  10  11        1.53     -112.43     92.80 o 
 -11  11  11        2.75       93.80    104.00 o 
 -10  11  11        0.02      101.92     90.82 o 
  -9  11  11        0.00       30.63     84.56 o 
  -8  11  11        2.51        3.75     80.35 o 
  -7  11  11       15.21      -12.59     84.22 o 
  -6  11  11      123.55       84.07     80.15 o 
  -5  11  11       63.30       99.47     73.97 o 
  -4  11  11       40.22      179.42     75.65 o 
  -3  11  11      211.15      165.61     84.51 o 
  -2  11  11       22.18       10.95     83.42 o 
  -1  11  11      578.77      468.91     91.20 o 
   0  11  11       83.05       86.50     88.87 o 
   1  11  11      120.24      151.05     95.35 o 
 -10  12  11        8.80      109.53     93.41 o 
  -9  12  11       36.35       90.01     87.56 o 
  -8  12  11       31.29      116.94     84.20 o 
  -7  12  11       53.58       10.79     87.81 o 
  -6  12  11       30.36      116.72    101.84 o 
  -5  12  11        6.68      -30.54     75.70 o 
  -4  12  11       19.82       74.81     76.82 o 
  -3  12  11        5.78        4.21     85.92 o 
  -2  12  11       75.11      128.25     87.52 o 
  -1  12  11       38.59       50.79     88.74 o 
   0  12  11        4.02       -6.51     91.38 o 
   1  12  11       57.81       -0.37     96.28 o 
  -9  13  11       13.28      102.41     91.30 o 
  -8  13  11       35.36       80.12     86.59 o 
  -7  13  11       28.18       56.72     78.52 o 
  -6  13  11        5.35       10.64     75.64 o 
  -5  13  11       17.12      125.49     79.58 o 
  -4  13  11       56.82       67.79     81.04 o 
  -3  13  11       68.61       71.26     88.19 o 
  -2  13  11       79.60      145.70     91.07 o 
  -1  13  11      192.44      229.83     94.19 o 
   0  13  11      114.46      175.21     94.92 o 
  -9  14  11       34.81      167.12     93.48 o 
  -8  14  11        7.59      119.25     96.82 o 
  -7  14  11       21.16       84.32     80.59 o 
  -6  14  11       72.50       32.55     80.35 o 
  -5  14  11        0.53       39.60     93.51 o 
  -4  14  11        0.28       25.84     84.15 o 
  -3  14  11       21.31        5.51     89.79 o 
  -2  14  11        0.44      130.18     94.40 o 
  -1  14  11        6.18       28.75     94.98 o 
  -8  15  11        0.16       46.13    100.21 o 
  -7  15  11        1.24       37.03     83.10 o 
  -6  15  11       11.61       91.31     83.60 o 
  -5  15  11        8.63       50.59    113.53 o 
  -4  15  11        2.11       20.99     85.16 o 
  -3  15  11        0.52      -23.80     92.66 o 
  -2  15  11        7.73      -64.78     95.72 o 
  -6  16  11       33.63       17.11     84.95 o 
  -5  16  11        1.58       30.65    147.21 o 
  -4  16  11       42.44       68.38     89.74 o 
  -3  16  11        8.19       99.09     97.95 o 
 -12   0  12       13.33       39.15    165.09 o 
 -11   0  12       52.40      140.33    137.90 o 
 -10   0  12      138.66      109.74    168.55 o 
  -9   0  12      113.08       56.92    141.14 o 
  -8   0  12       64.39      102.04    121.19 o 
  -7   0  12      289.10      306.53    101.73 o 
  -6   0  12      370.89      622.53    136.77 o 
  -5   0  12     1133.76     1136.83    122.12 o 
  -4   0  12      321.86      304.92     87.19 o 
  -3   0  12      550.94      704.11     90.60 o 
  -2   0  12       13.07      112.07     87.03 o 
  -1   0  12      166.89      204.97     88.98 o 
   0   0  12       60.73      151.59     92.58 o 
   1   0  12       24.66      107.16     97.75 o 
   2   0  12        1.71      182.55    106.60 o 
 -12   1  12        0.08       85.42    101.05 o 
 -11   1  12        0.61       68.29     95.98 o 
 -10   1  12        0.38       15.43     92.17 o 
  -9   1  12        3.98      -37.90    142.34 o 
  -8   1  12        1.67       83.12     93.43 o 
  -7   1  12       58.16      109.82     70.82 o 
  -6   1  12      158.00      307.16     86.61 o 
  -5   1  12      466.57      504.84     69.71 o 
  -4   1  12       72.58      117.84     67.02 o 
  -3   1  12      386.25      321.67     61.52 o 
  -2   1  12      151.29      156.51     60.22 o 
  -1   1  12      339.88      274.93     62.65 o 
   0   1  12      384.18      401.50     67.46 o 
   1   1  12      310.62      484.35     71.62 o 
   2   1  12      170.47      256.70     84.23 o 
 -12   2  12        4.51        7.40    100.28 o 
 -11   2  12       15.28      141.56     96.97 o 
 -10   2  12        6.55      -35.75     91.95 o 
  -9   2  12       28.59     -122.99     88.11 o 
  -8   2  12       15.94       28.19     77.91 o 
  -7   2  12      127.93      114.10     69.70 o 
  -6   2  12      178.51       31.09    105.16 o 
  -5   2  12        3.42       62.68     66.82 o 
  -4   2  12       37.77      101.74     67.35 o 
  -3   2  12       27.37      -21.58     65.79 o 
  -2   2  12       13.77       69.17     65.02 o 
  -1   2  12      191.35      251.11     62.71 o 
   0   2  12       45.42      142.22     65.99 o 
   1   2  12       22.81      166.16     75.46 o 
   2   2  12       28.88      166.94     76.55 o 
 -12   3  12        0.79      -17.10     99.97 o 
 -11   3  12       64.20       70.65     96.63 o 
 -10   3  12       15.60       47.55     91.11 o 
  -9   3  12        0.01       -9.37     87.08 o 
  -8   3  12       22.85      -30.26     85.81 o 
  -7   3  12       34.83      105.91     74.58 o 
  -6   3  12       10.92       66.84     91.16 o 
  -5   3  12      701.93      748.75     73.25 o 
  -4   3  12      439.78      447.05     69.87 o 
  -3   3  12      730.98      752.57     71.66 o 
  -2   3  12      688.17      628.77     71.23 o 
  -1   3  12      282.19      235.26     74.55 o 
   0   3  12      723.97      774.82     92.01 o 
   1   3  12      537.62      506.96     84.79 o 
   2   3  12      391.94      531.85     90.94 o 
 -12   4  12        3.32       34.36     98.74 o 
 -11   4  12        0.73        7.60     95.65 o 
 -10   4  12       79.77      169.54    124.45 o 
  -9   4  12        5.19       17.67    100.22 o 
  -8   4  12       28.68       44.71     71.82 o 
  -7   4  12       81.76      157.45     71.03 o 
  -6   4  12       81.54       82.81     85.50 o 
  -5   4  12      111.45      197.57     69.53 o 
  -4   4  12      229.88      360.19     69.69 o 
  -3   4  12      304.54      312.42     73.00 o 
  -2   4  12      109.97      114.73     89.02 o 
  -1   4  12        2.58      132.01     91.52 o 
   0   4  12       31.60      192.74     86.48 o 
   1   4  12       56.76      149.64     83.34 o 
   2   4  12       37.36      230.42     89.32 o 
 -12   5  12        4.58      -20.54    100.78 o 
 -11   5  12       83.01       94.14    152.35 o 
 -10   5  12       11.79      169.02    107.22 o 
  -9   5  12        1.91       16.76     70.71 o 
  -8   5  12       23.35        2.40     67.46 o 
  -7   5  12       24.26       78.22     75.91 o 
  -6   5  12      250.18      187.79     87.09 o 
  -5   5  12       78.60       22.46     87.82 o 
  -4   5  12       11.25       64.18     87.99 o 
  -3   5  12        8.32      -44.66     79.88 o 
  -2   5  12       43.54      -12.90     80.73 o 
  -1   5  12        5.34      -83.11     82.57 o 
   0   5  12       18.34      109.01     86.15 o 
   1   5  12        0.12       26.79     89.89 o 
   2   5  12        5.71       77.70     95.25 o 
 -12   6  12        0.06     -107.69    116.90 o 
 -11   6  12        4.29       73.85    102.12 o 
 -10   6  12       36.76      119.71     97.77 o 
  -9   6  12       87.84      135.52     72.97 o 
  -8   6  12       63.90       79.17     68.86 o 
  -7   6  12      176.78      195.29     88.06 o 
  -6   6  12      232.47      225.87     75.81 o 
  -5   6  12        6.15      -71.71     84.43 o 
  -4   6  12      350.32      315.08     84.24 o 
  -3   6  12       15.71       63.36     81.62 o 
  -2   6  12       26.25      -56.77     84.07 o 
  -1   6  12      120.60       38.17     84.87 o 
   0   6  12        0.86       39.10     87.72 o 
   1   6  12       40.28        3.98     91.73 o 
 -11   7  12        0.17      -95.26    123.11 o 
 -10   7  12        0.07       72.53     96.00 o 
  -9   7  12        2.36       94.52     82.08 o 
  -8   7  12        0.94       58.82     76.70 o 
  -7   7  12       28.54      173.13     98.64 o 
  -6   7  12       26.69      -29.72     74.34 o 
  -5   7  12        1.56      -46.17     81.60 o 
  -4   7  12       54.84       35.45     82.04 o 
  -3   7  12       47.24       12.69     82.07 o 
  -2   7  12      422.74      360.39     87.65 o 
  -1   7  12        4.38      -11.40     86.47 o 
   0   7  12       62.42       41.15     89.20 o 
   1   7  12       32.51       15.72     93.39 o 
 -11   8  12       11.78       65.43    102.71 o 
 -10   8  12        8.76       -6.62     97.46 o 
  -9   8  12        2.95      138.67     83.12 o 
  -8   8  12       10.69       29.96     79.00 o 
  -7   8  12       24.09       95.40    119.82 o 
  -6   8  12        0.38        6.61     75.07 o 
  -5   8  12       30.49      -25.56     81.29 o 
  -4   8  12       10.46       17.89     83.07 o 
  -3   8  12        6.81       31.68     82.88 o 
  -2   8  12      247.59      209.35     87.10 o 
  -1   8  12       24.27       -3.55     87.61 o 
   0   8  12        4.75       17.43     91.78 o 
   1   8  12      166.17      135.23     96.44 o 
 -11   9  12       95.90        1.45    103.69 o 
 -10   9  12       53.20       95.18     99.85 o 
  -9   9  12       26.70       34.74     84.60 o 
  -8   9  12       54.73       36.08     81.08 o 
  -7   9  12       20.03      -77.85     84.12 o 
  -6   9  12        3.29       19.67     77.17 o 
  -5   9  12       15.10       15.69     84.30 o 
  -4   9  12       27.98       23.38     84.55 o 
  -3   9  12        4.93      -43.55     85.47 o 
  -2   9  12      295.86      329.22     89.90 o 
  -1   9  12        2.43       -1.01     89.71 o 
   0   9  12       13.24      -63.78     92.28 o 
   1   9  12        9.46      -70.36     96.44 o 
 -10  10  12       25.10      132.53     92.74 o 
  -9  10  12       26.48      143.95     87.28 o 
  -8  10  12       13.89       17.77     82.85 o 
  -7  10  12       11.66       94.61     87.30 o 
  -6  10  12        0.70       -5.87     87.22 o 
  -5  10  12        0.68      -12.79     85.36 o 
  -4  10  12       37.94       88.51     85.55 o 
  -3  10  12        8.05      -20.63     88.06 o 
  -2  10  12       24.46       55.42     89.60 o 
  -1  10  12        0.02      -14.74     92.42 o 
   0  10  12        5.80      -67.93     93.09 o 
 -10  11  12       20.04       84.03     94.56 o 
  -9  11  12        0.13      116.84     90.64 o 
  -8  11  12        1.97       93.64     93.24 o 
  -7  11  12        4.99       46.34     78.19 o 
  -6  11  12       15.64        9.54     90.45 o 
  -5  11  12        1.07       -7.37     88.12 o 
  -4  11  12        7.00      -90.22     89.37 o 
  -3  11  12        2.32       23.67     89.67 o 
  -2  11  12       63.74       11.55     92.76 o 
  -1  11  12       30.33        6.43     95.22 o 
   0  11  12       63.30      130.03     96.88 o 
  -9  12  12        0.30       -0.43     91.27 o 
  -8  12  12        0.19       99.05     97.15 o 
  -7  12  12       24.82      119.07     81.39 o 
  -6  12  12        0.21       27.39    106.83 o 
  -5  12  12        7.19       61.89     90.72 o 
  -4  12  12       19.54       24.72     91.54 o 
  -3  12  12        1.63      -43.77     92.62 o 
  -2  12  12        0.49       53.61     94.37 o 
  -1  12  12      128.80       50.23     98.79 o 
  -8  13  12        0.17        0.07     98.89 o 
  -7  13  12        4.55     -111.03     82.10 o 
  -6  13  12        7.96       78.38    113.24 o 
  -5  13  12       12.18      -63.70     91.58 o 
  -4  13  12        9.10     -111.47     93.58 o 
  -3  13  12       72.50       70.79     96.36 o 
  -2  13  12        0.26       45.66     99.02 o 
  -7  14  12        0.50       61.44    100.95 o 
  -6  14  12       17.95      135.01    117.62 o 
  -5  14  12        1.85      109.10    109.87 o 
  -4  14  12        3.29      -68.94     96.50 o 
  -3  14  12        7.88      106.95     99.47 o 
 -12   1  13       35.13       -7.94    106.30 o 
 -11   1  13        0.72      126.33    104.60 o 
 -10   1  13        6.19     -170.42    113.61 o 
  -9   1  13        3.16      -78.54     97.15 o 
  -8   1  13       52.88       34.61     78.38 o 
  -7   1  13       55.98      152.68    204.89 o 
  -6   1  13      171.91      109.92     84.53 o 
  -5   1  13       35.76       33.73     84.71 o 
  -4   1  13        9.33       -1.71     80.93 o 
  -3   1  13      121.89       13.41     71.26 o 
  -2   1  13       96.03       59.71     72.78 o 
  -1   1  13       23.36       75.84     68.76 o 
   0   1  13      132.94      109.56     71.99 o 
   1   1  13       74.86      184.55     84.36 o 
 -12   2  13        0.69       45.57    106.10 o 
 -11   2  13        0.57       33.95    102.98 o 
 -10   2  13       15.57       17.23    100.31 o 
  -9   2  13        3.45       66.59     96.94 o 
  -8   2  13       20.74       18.91     84.72 o 
  -7   2  13        0.69      102.04    137.04 o 
  -6   2  13        6.38       28.49     84.55 o 
  -5   2  13        0.74       26.31     83.81 o 
  -4   2  13        1.32      -12.05     72.82 o 
  -3   2  13      127.85      124.36     72.45 o 
  -2   2  13       37.28       -6.85     73.50 o 
  -1   2  13      120.17      119.86     75.14 o 
   0   2  13      239.65      189.65     86.30 o 
   1   2  13      337.49      428.54     92.05 o 
 -11   3  13        4.43       17.63    103.75 o 
 -10   3  13        1.18      133.22     98.39 o 
  -9   3  13        4.25       69.34     96.16 o 
  -8   3  13       31.06       86.16     84.46 o 
  -7   3  13       14.42      181.62    139.49 o 
  -6   3  13       84.17      178.93     85.40 o 
  -5   3  13        1.05      -16.58     74.71 o 
  -4   3  13       46.85      -18.12     73.09 o 
  -3   3  13       12.25       13.13     72.26 o 
  -2   3  13       40.89      136.69     87.10 o 
  -1   3  13       45.15       22.79    100.40 o 
   0   3  13       42.70      215.25     94.36 o 
 -11   4  13        7.56      201.17    103.81 o 
 -10   4  13       31.53      206.21     98.54 o 
  -9   4  13        1.30      125.73     97.90 o 
  -8   4  13       82.99      138.42     93.42 o 
  -7   4  13       62.21       60.29    142.76 o 
  -6   4  13      311.76      404.13     78.16 o 
  -5   4  13        6.64        6.90     87.10 o 
  -4   4  13       21.00       78.48     97.16 o 
  -3   4  13        0.61      -27.05     97.31 o 
  -2   4  13        0.18      -26.56     98.36 o 
  -1   4  13        3.11       33.12     90.27 o 
   0   4  13       56.01       29.84     94.57 o 
 -11   5  13       27.77        8.83    132.66 o 
 -10   5  13        0.42      192.45    114.30 o 
  -9   5  13        8.50       38.33     95.86 o 
  -8   5  13        1.16      211.75     94.65 o 
  -7   5  13        2.35      103.60    150.58 o 
  -6   5  13        6.51      -35.84     97.25 o 
  -5   5  13        2.68      -96.79    112.44 o 
  -4   5  13       27.15      -62.91     95.72 o 
  -3   5  13      189.25       66.15     89.04 o 
  -2   5  13       27.50        9.15     90.17 o 
  -1   5  13       21.97      -32.65     92.03 o 
   0   5  13       64.79       21.53     95.56 o 
 -11   6  13       11.23      -48.32    151.51 o 
 -10   6  13       13.95       36.63    124.71 o 
  -9   6  13        6.06      161.54    104.15 o 
  -8   6  13       11.09      132.86    104.67 o 
  -7   6  13       52.72       30.48    146.86 o 
  -6   6  13       89.79       59.37     99.08 o 
  -5   6  13       35.65        6.05     88.83 o 
  -4   6  13      119.27       24.19     89.61 o 
  -3   6  13       26.69      -60.88     88.94 o 
  -2   6  13      150.86      170.09     92.32 o 
  -1   6  13       20.48       24.71     94.53 o 
   0   6  13       70.03       92.21     98.00 o 
 -11   7  13        0.07       16.27    131.63 o 
 -10   7  13        0.15       -5.68    124.70 o 
  -9   7  13        0.71      -15.80     86.13 o 
  -8   7  13        9.12       38.71     82.64 o 
  -7   7  13       16.60      -38.61    108.26 o 
  -6   7  13      158.22      213.91     90.20 o 
  -5   7  13       52.71       14.57     89.85 o 
  -4   7  13       83.53      101.71     91.12 o 
  -3   7  13      398.76      388.11     93.44 o 
  -2   7  13       26.05        5.47     93.68 o 
  -1   7  13      313.27      395.93     97.82 o 
 -10   8  13       13.96       42.01    100.86 o 
  -9   8  13        0.83       30.44     87.45 o 
  -8   8  13       13.32       38.02     90.59 o 
  -7   8  13       13.09      -82.35    106.96 o 
  -6   8  13       47.47       55.80     89.63 o 
  -5   8  13       99.39       14.39     90.12 o 
  -4   8  13       16.16      -25.22     90.68 o 
  -3   8  13       58.22       74.52     92.53 o 
  -2   8  13       78.42      -21.49     94.16 o 
  -1   8  13        1.35       -4.53     96.84 o 
 -10   9  13        0.15       52.40    103.14 o 
  -9   9  13        2.71       94.56     89.81 o 
  -8   9  13        5.57      -83.22     92.24 o 
  -7   9  13       12.08       44.85    108.59 o 
  -6   9  13       26.95       42.16     90.81 o 
  -5   9  13       40.70       48.46     92.12 o 
  -4   9  13       45.67       37.71     92.71 o 
  -3   9  13        0.34       37.22     93.89 o 
  -2   9  13       13.80        7.23     96.33 o 
  -1   9  13        2.52      -33.15    115.14 o 
  -9  10  13        0.71       38.09     93.14 o 
  -8  10  13       31.15      -64.59    116.95 o 
  -7  10  13      123.81      135.57    111.90 o 
  -6  10  13       31.45      -82.82    103.51 o 
  -5  10  13       94.09       -7.52     92.11 o 
  -4  10  13       69.26       79.59     95.62 o 
  -3  10  13       94.09      151.11     95.26 o 
  -2  10  13        3.68       74.22     99.20 o 
  -8  11  13        4.85      -14.98     98.20 o 
  -7  11  13       11.92       66.78     95.82 o 
  -6  11  13        9.52       40.56    107.93 o 
  -5  11  13        0.87       46.37     96.40 o 
  -4  11  13       61.48      246.16     98.45 o 
  -3  11  13      111.02       72.72     98.74 o 
  -7  12  13        4.33       52.47     99.69 o 
  -6  12  13       11.56       70.19    111.36 o 
  -5  12  13        1.14       37.50     98.57 o 
  -4  12  13       20.70      127.25    100.69 o 
 -11   0  14       77.14      139.43    162.27 o 
 -10   0  14       29.56      -51.96    152.68 o 
  -9   0  14       85.54      103.65    147.03 o 
  -8   0  14       80.78      153.28    147.96 o 
  -7   0  14      505.25      489.34    140.16 o 
  -6   0  14       52.15       56.39    160.27 o 
  -5   0  14      186.67      213.64    139.14 o 
  -4   0  14      143.17       81.58    125.94 o 
  -3   0  14      103.78      180.56    125.08 o 
  -2   0  14       30.09       35.74    124.78 o 
  -1   0  14       58.56       47.72    127.78 o 
 -11   1  14        0.15      -47.80    147.73 o 
 -10   1  14        0.04      -79.97    107.84 o 
  -9   1  14        0.00        2.77    105.29 o 
  -8   1  14        0.47       62.41    147.44 o 
  -7   1  14       16.01       90.73     94.75 o 
  -6   1  14        1.04        6.87     92.84 o 
  -5   1  14       17.32       31.54     90.95 o 
  -4   1  14       39.17       83.17     89.56 o 
  -3   1  14       35.61      -10.17     87.42 o 
  -2   1  14       16.26      -27.94     87.81 o 
  -1   1  14       68.33      109.58     83.43 o 
 -10   2  14        0.67      167.72    107.17 o 
  -9   2  14        7.70      106.95    102.43 o 
  -8   2  14       11.76       58.81    149.09 o 
  -7   2  14       36.79      222.35    104.96 o 
  -6   2  14        5.58      -33.27     94.25 o 
  -5   2  14       14.06       18.10     91.87 o 
  -4   2  14        1.07        8.94     89.63 o 
  -3   2  14        4.03      -45.57     79.14 o 
  -2   2  14        3.52     -120.31     93.47 o 
  -1   2  14        0.31       26.87    111.11 o 
 -10   3  14        2.11       60.21    106.62 o 
  -9   3  14        0.11       -8.22    104.33 o 
  -8   3  14        0.06       96.82    148.52 o 
  -7   3  14       58.09      113.31     95.02 o 
  -6   3  14       19.53       94.82     94.59 o 
  -5   3  14       21.77       88.67    110.48 o 
  -4   3  14      152.76      155.64     93.81 o 
  -3   3  14       71.90       -7.68     94.28 o 
  -2   3  14       81.10      212.68    108.94 o 
 -10   4  14        1.87       31.84    105.75 o 
  -9   4  14        7.26       16.17    102.11 o 
  -8   4  14       67.10      175.75    232.02 o 
  -7   4  14      118.78       64.09    114.16 o 
  -6   4  14       75.52      180.13    113.63 o 
  -5   4  14       16.59      -18.00    120.85 o 
  -4   4  14      166.22      147.47    107.11 o 
  -3   4  14       33.29       53.23    105.72 o 
  -2   4  14       40.06       70.23     98.05 o 
 -10   5  14        6.24      114.68    123.35 o 
  -9   5  14        4.93      259.88    124.70 o 
  -8   5  14       34.20      -64.11    233.12 o 
  -7   5  14       49.00      109.35    184.40 o 
  -6   5  14       42.53       92.40    108.87 o 
  -5   5  14        0.82      -78.39     97.13 o 
  -4   5  14        3.30      -95.92     96.04 o 
  -3   5  14       83.61       52.89     98.63 o 
  -2   5  14        2.92      128.49    100.20 o 
 -10   6  14        1.03       41.81    150.89 o 
  -9   6  14       17.06      180.84    163.67 o 
  -8   6  14       23.55      205.25    237.12 o 
  -7   6  14       29.34       42.95    107.48 o 
  -6   6  14       37.10       44.71     97.48 o 
  -5   6  14       11.20     -109.23     97.50 o 
  -4   6  14       46.10       11.22     97.32 o 
  -3   6  14       12.27       18.68     98.46 o 
  -2   6  14        0.76     -119.34     99.59 o 
  -9   7  14        1.96      111.38    138.35 o 
  -8   7  14        0.01      113.98    253.15 o 
  -7   7  14        0.86       20.67    135.33 o 
  -6   7  14        1.85      -18.84     98.31 o 
  -5   7  14       11.67       -5.22     98.00 o 
  -4   7  14        4.01        4.05    100.12 o 
  -3   7  14       13.52      -58.87     98.60 o 
  -8   8  14        0.00      -37.91    123.02 o 
  -7   8  14       23.25      -44.44    133.77 o 
  -6   8  14       35.06       35.80     97.42 o 
  -5   8  14       12.19      -58.17     98.57 o 
  -4   8  14        7.38      -38.26    100.14 o 
  -7   9  14        5.33       21.87    136.33 o 
  -6   9  14        0.37      -86.24     98.45 o 
  -5   9  14       23.81       86.21     99.93 o 
  -4   9  14      102.04      257.07    104.27 o 
  -9   1  15        4.02     -104.36    212.54 o 
  -8   1  15       10.72      -61.59    119.06 o 
  -7   1  15       49.64      181.07    105.53 o 
  -6   1  15       11.54      116.84    103.97 o 
  -5   1  15       22.06      -60.60     97.80 o 
  -4   1  15      185.11      290.58     98.80 o 
  -8   2  15        3.55       89.41    219.35 o 
  -7   2  15        0.02       47.14    104.59 o 
  -6   2  15        0.85     -107.63    138.32 o 
  -5   2  15        0.41      105.59    120.25 o 
  -4   2  15       33.96      182.45    118.42 o 
  -8   3  15        0.29      128.58    150.93 o 
  -7   3  15        1.44      119.61    124.85 o 
  -6   3  15        0.00      111.28    123.76 o 
  -5   3  15        0.15      229.46    121.92 o 
  -8   4  15      137.69      158.35    150.25 o 
  -7   4  15        1.12       99.57    148.36 o 
  -6   4  15        1.59      117.87    148.43 o 
  -5   4  15       46.75      121.67    144.66 o 
  -7   5  15        1.37      108.91    177.39 o 
  -6   5  15       41.28     -118.24    213.59 o 
                                                 
